# Supplementary material for: Environmental versus phylogenetic controls on leaf nitrogen and phosphorous concentrations in vascular plants
Source: Nat Commun. 2024 Jun 24;15:5346. doi: 10.1038/s41467-024-49665-4 (PMC11196693; doi:10.1038/s41467-024-49665-4)
Supplement: Supplementary file 4 — Source Data [file 41467_2024_49665_MOESM4_ESM.xlsx]

## Sheet: Fig.2a
pred	rsq	step
TK	0.466312	1
mapgs	0.466312	2
T_CEC_SOIL	0.467405	3
T_SAND	0.468045	4
mat	0.467838	5
TP	0.467266	6
T_CEC_CLAY	0.4679	7
ORGC	0.467773	8
T_TEB	0.467905	9
aet	0.468619	10
map	0.469754	11
T_OC	0.46869	12
T_GRAVEL	0.468602	13
T_BULK_DENSITY	0.469075	14
tmonthmax	0.469997	15
gti	0.470488	16
ai	0.470683	17
T_PH_H2O	0.47083	18
T_SILT	0.471302	19
T_ESP	0.471611	20
mavgs	0.472178	21
TOTN	0.472508	22
jmax25	0.473285	23
T_CACO3	0.473098	24
CNrt	0.473783	25
vcmax25	0.473654	26
alpha	0.474567	27
T_BS	0.474661	28
matgs	0.474152	29
PBR	0.474189	30
T_CLAY	0.474245	31
gs_accl	0.473768	32
maigs	0.474363	33
T_ECE	0.474395	34
pmonthmin	0.473837	35
AWC_CLASS	0.473255	36
cwdx80	0.473436	37
ndaysgs	0.472539	38
ALSA	0.472329	39
mav	0.464198	40
elv	0.461992	41
co2	0.448916	42
tmonthmin	0.435563	43
mai	0.375001	44
ndep	0.337121	45

## Sheet: Fig.2b
rsq	pred	step
0.319242	mat	45
0.328519	aet	44
0.329939	TP	43
0.33021	TK	42
0.332778	map	41
0.332576	T_CEC_SOIL	40
0.334474	ORGC	39
0.33496	T_OC	38
0.334399	jmax25	37
0.334755	gti	36
0.335914	T_CACO3	35
0.336676	T_ECE	34
0.336442	CNrt	33
0.336477	mavgs	32
0.3373	T_TEB	31
0.338852	maigs	30
0.337777	T_BULK_DENSITY	29
0.338954	T_CEC_CLAY	28
0.340234	T_SAND	27
0.339143	matgs	26
0.33925	T_ESP	25
0.341406	T_PH_H2O	24
0.341505	tmonthmax	23
0.341614	TOTN	22
0.342538	ALSA	21
0.343525	T_BS	20
0.343923	T_SILT	19
0.345528	ndaysgs	18
0.344405	T_CLAY	17
0.345683	mav	16
0.346715	T_GRAVEL	15
0.345248	elv	14
0.34429	mai	13
0.345116	vcmax25	12
0.343615	cwdx80	11
0.342371	mapgs	10
0.342501	pmonthmin	9
0.339287	AWC_CLASS	8
0.337554	gs_accl	7
0.335081	alpha	6
0.328178	PBR	5
0.312762	co2	4
0.292393	ai	3
0.260652	tmonthmin	2
0.244963	ndep	1

## Sheet: Fig.2c
rsq	pred	step
0.32771	matgs	45
0.32529	T_BULK_DENSITY	44
0.327125	ORGC	43
0.328856	mat	42
0.32818	T_TEB	41
0.329205	AWC_CLASS	40
0.329807	aet	39
0.329097	T_GRAVEL	38
0.330418	T_ECE	37
0.330611	mavgs	36
0.330641	tmonthmax	35
0.331508	TOTN	34
0.331933	TK	33
0.332551	alpha	32
0.332609	jmax25	31
0.332215	gti	30
0.332376	T_SILT	29
0.334449	ALSA	28
0.333408	T_ESP	27
0.333947	T_CACO3	26
0.334463	ndaysgs	25
0.334492	T_PH_H2O	24
0.336276	ai	23
0.337149	T_BS	22
0.336243	T_CEC_CLAY	21
0.336655	mav	20
0.338597	T_CLAY	19
0.337825	T_CEC_SOIL	18
0.338995	CNrt	17
0.337863	gs_accl	16
0.339906	pmonthmin	15
0.33974	T_OC	14
0.339209	vcmax25	13
0.339447	maigs	12
0.338839	PBR	11
0.338276	T_SAND	10
0.340248	map	9
0.337563	ndep	8
0.336274	cwdx80	7
0.33381	elv	6
0.331308	TP	5
0.319093	tmonthmin	4
0.286159	mai	3
0.221494	mapgs	2
0.099708	co2	1

## Sheet: Fig.2d
pred	coef	tval	pval
ALSA	-0.00426269	-2.65227	0.00799982
mav	-0.0296144	-9.29148	1.63207e-20
elv	-0.0176921	-7.38761	1.53794e-13
co2	-0.00843856	-4.1051	4.05317e-05
tmonthmin	0.0251331	7.16812	7.79796e-13
mai	-0.000808238	-0.193456	0.846603
ndep	0.0677814	36.1766	6.39359e-280

## Sheet: Fig.2e
pred	coef	tval	pval
pmonthmin	-0.0189569	-5.00359	5.6687e-07
AWC_CLASS	-0.0166626	-7.20936	5.7946e-13
gs_accl	0.0302687	6.15308	7.72426e-10
alpha	0.00404452	1.18404	0.236409
PBR	0.00070694	0.287077	0.774056
co2	-0.00585554	-1.99238	0.0463413
ai	-0.00897974	-2.64864	0.00808713
tmonthmin	-0.115724	-22.3537	1.61579e-109
ndep	0.0129505	4.7889	1.6874e-06

## Sheet: Fig.2f
pred	coef	tval	pval
map	-0.0268106	-2.90604	0.00366367
ndep	0.0471317	16.6106	1.28438e-61
cwdx80	-0.0035759	-1.17267	0.240938
elv	-0.0195236	-5.47511	4.41598e-08
TP	0.0013535	0.515206	0.606414
tmonthmin	0.0910627	15.4209	2.13032e-53
mai	0.0164855	3.1564	0.00159927
mapgs	0.0588427	5.88498	4.03351e-09
co2	0.0166322	5.57014	2.5724e-08

## Sheet: Fig.3
target	scale	model	pred	rsq	rsq_marg	rmse
leafN	full	LMM	combined	0.69464	0.0403094	0.222523
leafN	full	LMM	phylo	0.681815	NA	0.222523
leafN	full	RF	combined	0.757138	NA	3.06699
leafN	full	RF	phylo	0.640121	NA	3.72004
leafP	full	LMM	combined	0.644016	0.0461233	0.294886
leafP	full	LMM	phylo	0.626803	NA	0.294886
leafP	full	RF	combined	0.551901	NA	0.378097
leafP	full	RF	phylo	0.291942	NA	0.474688
LeafNP	full	LMM	combined	0.490294	0.0916685	0.308152
LeafNP	full	LMM	phylo	0.438855	NA	0.308152
LeafNP	full	RF	combined	0.506459	NA	5.51857
LeafNP	full	RF	phylo	0.344651	NA	6.30326
leafN	aggregated	LM	combined	0.116	NA	0.362299
leafN	aggregated	RF	combined	0.458812	NA	4.83058
leafP	aggregated	LM	combined	0.210891	NA	0.367839
leafP	aggregated	RF	combined	0.34659	NA	0.500279
LeafNP	aggregated	LM	combined	0.131285	NA	0.35921
LeafNP	aggregated	RF	combined	0.319311	NA	4.8181
leafN	within	LM	environment	0.0132576	NA	1.18841
leafN	within	RF	environment	0.291411	NA	3.03068
leafP	within	LM	environment	0.0253194	NA	1.23467
leafP	within	RF	environment	0.325108	NA	0.377499
leafNP	within	LM	environment	0.0697269	NA	1.25407
leafNP	within	RF	environment	0.22332	NA	5.47006

## Sheet: Fig.4a
log_leafN_sitemean	Species	log_leafN
1.24813	Fagus sylvatica	1.39445
1.24813	Pinus nigra	1.08991
1.24813	Pinus nigra	1.08991
1.24813	Pinus sylvestris	1.15229
1.24813	Pinus sylvestris	1.15229
1.24813	Quercus faginea	1.29885
1.24813	Quercus faginea	1.29885
1.24813	Quercus ilex	1.23553
1.24813	Quercus ilex	1.23553
1.24813	Quercus robur	1.39094
1.24813	Quercus robur	1.39094
1.33945	Fraxinus excelsior	1.37291
1.33945	Acer platanoides	1.37162
1.33945	Acer pseudoplatanus	1.45378
1.33945	Alnus glutinosa	1.54876
1.33945	Calluna vulgaris	1.16938
1.33945	Castanea sativa	1.37603
1.33945	Corylus avellana	1.39023
1.33945	Crataegus monogyna	1.2531
1.33945	Empetrum nigrum	1.1232
1.33945	Fagus sylvatica	1.37785
1.33945	hippophae rhamnoides	1.4833
1.33945	Ilex aquifolium	1.20602
1.33945	Larix decidua	1.35276
1.33945	Picea sitchensis	1.11561
1.33945	Pinus sylvestris	1.2235
1.33945	Prunus spinosa	1.48187
1.33945	Quercus cerris	1.43727
1.33945	Quercus ilex	1.37014
1.33945	Quercus petraea	1.4096
1.33945	Quercus robur	1.45788
1.33945	Ribes uva-crispa	1.34986
1.33945	Rubus fruticosus	1.40088
1.33945	Salix caprea	1.43169
1.33945	Sambucus nigra	1.52179
1.33945	Sorbus aucuparia	1.40261
1.33945	Swida sanguinea	1.32736
1.33945	Taxus baccata	1.37767
1.33945	Vaccinium myrtillus	1.23249
1.33945	Vaccinium vitis-idaea	1.05038
1.34049	Fraxinus excelsior	1.42862
1.34049	Acer platanoides	1.37107
1.34049	Acer pseudoplatanus	1.45332
1.34049	Agrostis capillaris	1.36736
1.34049	Alnus glutinosa	1.549
1.34049	Anthoxanthum odoratum	1.30963
1.34049	Betula pendula	1.43933
1.34049	Calluna vulgaris	1.17026
1.34049	Carex flacca	1.26482
1.34049	Castanea sativa	1.37658
1.34049	Corylus avellana	1.39094
1.34049	Crataegus monogyna	1.25285
1.34049	Dactylis glomerata	1.38561
1.34049	Deschampsia flexuosa	1.19312
1.34049	Empetrum nigrum	1.02531
1.34049	Empetrum nigrum	1.02531
1.34049	Fagus sylvatica	1.3784
1.34049	Festuca ovina	1.06819
1.34049	Festuca rubra	1.20683
1.34049	hippophae rhamnoides	1.48287
1.34049	Holcus lanatus	1.43297
1.34049	Ilex aquifolium	1.17026
1.34049	Larix decidua	1.35218
1.34049	Lolium perenne	1.51455
1.34049	Lotus corniculatus	1.43136
1.34049	Picea sitchensis	1.12057
1.34049	Pinus sylvestris	1.19866
1.34049	Plantago lanceolata	1.31175
1.34049	Poa annua	1.58546
1.34049	Prunus spinosa	1.48144
1.34049	Quercus ilex	1.31387
1.34049	Quercus petraea	1.40993
1.34049	Ribes uva-crispa	1.35025
1.34049	Rubus fruticosus	1.4014
1.34049	Rumex acetosella	1.47276
1.34049	Rumex acetosella	1.47276
1.34049	Salix caprea	1.43136
1.34049	Sambucus nigra	1.52244
1.34049	Sorbus aucuparia	1.40312
1.34049	Swida sanguinea	1.32838
1.34049	Taxus baccata	1.33646
1.34049	Tilia cordata	1.40483
1.34049	Urtica dioica	1.62941
1.34049	Vaccinium myrtillus	1.233
1.34049	Vaccinium vitis-idaea	1.03342
1.29899	Betula pendula	1.48359
1.29899	Betula pendula	1.40197
1.29899	Betula pendula	1.43029
1.29899	Picea sitchensis	1.11561
1.29899	Picea sitchensis	1.11561
1.29899	Picea sitchensis	1.12222
1.29899	Pinus sylvestris	1.18374
1.29899	Pinus sylvestris	1.22358
1.29899	Pinus sylvestris	1.10834
1.29899	Pinus sylvestris	1.15331
1.29899	Pinus sylvestris	1.24715
1.29899	Pinus sylvestris	1.26245
1.29899	Prunus spinosa	1.46687
1.29899	Prunus spinosa	1.48192
1.29899	Prunus spinosa	1.49647
1.29899	Quercus cerris	1.43722
1.29899	Quercus cerris	1.43722
1.29899	Quercus ilex	1.37014
1.29899	Quercus ilex	1.37014
1.29899	Quercus ilex	1.24715
1.29899	Quercus petraea	1.48572
1.29899	Quercus petraea	1.36611
1.29899	Quercus petraea	1.32428
1.29899	Quercus petraea	1.44404
1.29899	Quercus robur	1.47857
1.29899	Quercus robur	1.43616
1.29899	Quercus rubra	1.35475
1.29899	Ribes uva-crispa	1.36408
1.29899	Ribes uva-crispa	1.33512
1.29899	Robinia pseudoacacia	1.47276
1.29899	Rubus fruticosus	1.45864
1.29899	Rubus fruticosus	1.44457
1.29899	Rubus fruticosus	1.27723
1.29899	Salix caprea	1.47276
1.29899	Salix caprea	1.36424
1.29899	Salix caprea	1.43172
1.29899	Salix caprea	1.45076
1.29899	Sambucus nigra	1.51543
1.29899	Sambucus nigra	1.50379
1.29899	Sambucus nigra	1.55911
1.29899	Sambucus nigra	1.52179
1.29899	Sambucus nigra	1.50651
1.29899	Sorbus aucuparia	1.27339
1.29899	Sorbus aucuparia	1.42597
1.29899	Sorbus aucuparia	1.45939
1.29899	Sorbus aucuparia	1.42867
1.29899	Taxus baccata	1.21041
1.29899	Taxus baccata	1.32153
1.29899	Taxus baccata	1.33378
1.29899	Taxus baccata	1.3991
1.29899	Taxus baccata	1.32222
1.29899	Taxus baccata	1.40711
1.29899	Vaccinium myrtillus	1.24469
1.29899	Vaccinium myrtillus	1.22011
1.29899	Vaccinium vitis-idaea	0.894131
1.29899	Vaccinium vitis-idaea	1.09922
1.29899	Vaccinium vitis-idaea	1.10494
1.29899	Vaccinium vitis-idaea	0.994903
1.29899	Castanea sativa	1.39794
1.29899	Castanea sativa	1.29226
1.29899	Castanea sativa	1.42651
1.29899	Crataegus monogyna	1.32084
1.29899	Crataegus monogyna	1.17124
1.29899	Crataegus monogyna	1.19866
1.29899	Crataegus monogyna	1.30248
1.29899	Empetrum nigrum	0.851462
1.29899	Empetrum nigrum	0.948576
1.29899	Empetrum nigrum	1.18279
1.29899	Empetrum nigrum	1.05436
1.29899	Fagus sylvatica	1.40767
1.29899	Fagus sylvatica	1.22617
1.29899	Fagus sylvatica	1.34176
1.29899	Fagus sylvatica	1.49276
1.29899	Fraxinus excelsior	1.35411
1.29899	Ilex aquifolium	1.01912
1.29899	Ilex aquifolium	1.21307
1.29899	Ilex aquifolium	1.11948
1.29899	Ilex aquifolium	1.27875
1.29899	Ilex aquifolium	1.41162
1.29899	Ilex aquifolium	1.17416
1.29899	Ilex aquifolium	1.10947
1.29899	Ilex aquifolium	1.00903
1.29899	Larix decidua	1.39152
1.29899	Larix decidua	1.3277
1.29899	Larix decidua	1.33646
1.29899	Acer platanoides	1.36549
1.29899	Acer platanoides	1.37168
1.29899	Acer platanoides	1.28398
1.29899	Acer pseudoplatanus	1.39794
1.29899	Acer pseudoplatanus	1.3723
1.29899	Acer pseudoplatanus	1.52849
1.29899	Acer pseudoplatanus	1.49647
1.29899	Alnus glutinosa	1.54033
1.29899	Alnus glutinosa	1.57015
1.29899	Alnus glutinosa	1.5092
1.29899	Alnus glutinosa	1.5721
1.29899	Arbutus unedo	1.11727
1.29899	Arbutus unedo	1.36236
1.29899	Arbutus unedo	1.36236
1.29899	Calluna vulgaris	1.06321
1.29899	Calluna vulgaris	1.18846
1.29899	Calluna vulgaris	1.23805
1.29899	Corylus avellana	1.40312
1.29899	Corylus avellana	1.32906
1.29899	Corylus avellana	1.40398
1.29899	Corylus avellana	1.26951
1.07924	Pinus ponderosa	1.03222
1.07924	Pinus ponderosa	1.04415
1.28898	Achillea millefolium	1.266
1.28898	Achillea millefolium	1.29048
1.28898	Achillea millefolium	1.33425
1.28898	Pinus ponderosa	1.09691
1.28898	Pinus ponderosa	1.09795
1.28898	Pinus ponderosa	1.11059
1.28898	Pinus ponderosa	1.11059
1.28898	Pinus ponderosa	1.19229
1.28898	Pinus ponderosa	1.19312
1.28898	Poa pratensis	1.15534
1.28898	Poa pratensis	1.16077
1.28898	Poa pratensis	1.17754
1.28898	Poa pratensis	1.20737
1.28898	Populus tremuloides	1.4504
1.28898	Populus tremuloides	1.4504
1.28898	Populus tremuloides	1.51587
1.28898	Populus tremuloides	1.51587
1.11799	Pinus ponderosa	1.09517
1.11799	Pinus ponderosa	1.19285
1.11799	Pinus ponderosa	1.2222
1.11799	Pseudotsuga menziesii	1.02938
1.11799	Pseudotsuga menziesii	1.04139
1.11799	Pseudotsuga menziesii	1.08171
1.09125	Pinus ponderosa	0.984977
1.22532	Vaccinium vitis-idaea	0.995635
0.99627	Vaccinium calycinum	1.12385
0.99627	Cheirodendron trigynum	1.10037
0.99627	Ilex anomala	0.934498
0.99627	Metrosideros polymorpha	0.875061
0.99627	Metrosideros polymorpha	0.939519
0.99627	Myrsine lessertiana	1.00432
0.995199	Vaccinium calycinum	1.04922
0.995199	Cheirodendron trigynum	1.06819
0.995199	Ilex anomala	0.959041
0.995199	Metrosideros polymorpha	0.959041
0.995199	Metrosideros polymorpha	1.04922
0.995199	Myrsine lessertiana	0.886491
1.08167	Vaccinium calycinum	1.11727
1.08167	Cheirodendron trigynum	1.22531
1.08167	Ilex anomala	1.04922
1.08167	Metrosideros polymorpha	1.02531
1.08167	Myrsine lessertiana	0.991226
1.10023	Vaccinium calycinum	1.19033
1.10023	Vaccinium calycinum	1.18184
1.10023	Cheirodendron trigynum	1.21219
1.10023	Cheirodendron trigynum	1.11059
1.10023	Ilex anomala	1.04139
1.10023	Ilex anomala	1.04532
1.10023	Metrosideros polymorpha	1.15229
1.10023	Metrosideros polymorpha	1.10721
1.10023	Metrosideros polymorpha	1.15229
1.10023	Myrsine lessertiana	1.01703
1.10023	Myrsine lessertiana	0.892095
1.0464	Metrosideros polymorpha	0.934498
1.0464	Metrosideros polymorpha	0.939519
1.08489	Ilex anomala	1.09342
1.08489	Metrosideros polymorpha	0.770852
1.08489	Metrosideros polymorpha	0.886491
1.08489	Metrosideros polymorpha	0.892095
1.08489	Metrosideros polymorpha	1.04532
1.11491	Dodonaea viscosa	1.14613
1.11491	Metrosideros polymorpha	0.863323
1.11491	Metrosideros polymorpha	0.934498
1.11491	Myrsine lessertiana	0.982271
1.08135	Vaccinium calycinum	1.20683
1.08135	Cheirodendron trigynum	1.13354
1.08135	Ilex anomala	0.982271
1.08135	Metrosideros polymorpha	1.02938
1.08135	Metrosideros polymorpha	1.0569
1.08135	Myrsine lessertiana	1.07918
0.997253	Cheirodendron trigynum	1.07555
0.997253	Ilex anomala	1.09342
0.997253	Metrosideros polymorpha	0.770852
0.997253	Metrosideros polymorpha	0.934498
0.997253	Metrosideros polymorpha	0.863323
0.997253	Metrosideros polymorpha	0.886491
0.997253	Metrosideros polymorpha	0.892095
0.997253	Metrosideros polymorpha	1.04532
0.997253	Myrsine lessertiana	0.982271
1.26751	Casuarina equisetifolia	1.15534
1.26751	Casuarina equisetifolia	1.20952
1.26751	Casuarina equisetifolia	1.26717
1.26751	Acacia koa	1.53908
1.26751	Acacia koa	1.46687
1.26751	Acacia koa	1.33445
1.26751	Cheirodendron trigynum	1.15229
1.26751	Cheirodendron trigynum	1.12057
1.26751	Cheirodendron trigynum	1.24551
1.26751	Grevillea robusta	1.25042
1.26751	Grevillea robusta	1.35984
1.26751	Grevillea robusta	1.35793
1.26751	Lantana camara	1.45939
1.26751	Lantana camara	1.4183
1.26751	Lantana camara	1.4624
1.26751	Leucaena leucocephala	1.63448
1.26751	Leucaena leucocephala	1.59439
1.26751	Leucaena leucocephala	1.52114
1.26751	Mangifera indica	1.20412
1.26751	Metrosideros polymorpha	1.16732
1.26751	Metrosideros polymorpha	1.0569
1.26751	Metrosideros polymorpha	0.977724
1.26751	Ilex anomala	0.919078
1.26751	Ilex anomala	0.770852
1.26751	Ilex anomala	0.908485
1.26751	Myrsine lessertiana	1.0569
1.26751	Myrsine lessertiana	1.00432
1.26751	Myrsine lessertiana	1.05308
1.26751	Psidium guajava	1.1038
1.26751	Psidium guajava	1.12057
1.26751	Psidium guajava	1.0086
1.26751	Vaccinium calycinum	1.09342
1.26751	Vaccinium calycinum	1.0607
1.26751	Vaccinium calycinum	1.09342
1.2643	Casuarina equisetifolia	1.21219
1.2643	Acacia koa	1.45484
1.2643	Cheirodendron trigynum	1.17609
1.2643	Grevillea robusta	1.32634
1.2643	Leucaena leucocephala	1.58546
1.2643	Mangifera indica	1.20412
1.2643	Metrosideros polymorpha	1.07555
1.2643	Ilex anomala	0.869232
1.2643	Myrsine lessertiana	1.03743
1.2643	Psidium guajava	1.07918
1.2643	Vaccinium calycinum	1.08279
1.2762	Eschweilera coriacea	1.23477
1.2762	Eschweilera coriacea	1.24428
1.2762	Eschweilera coriacea	1.25648
1.2762	Eschweilera coriacea	1.28488
1.2762	Eschweilera coriacea	1.28623
1.2762	Eschweilera coriacea	1.2927
1.2762	Eschweilera coriacea	1.34104
1.2762	Inga sp	1.44498
1.2762	Inga sp	1.48458
1.2762	Inga sp	1.51891
1.2762	Lecythis idatimon	1.26576
1.2762	Lecythis idatimon	1.26834
1.2762	Micropholis guyanensis	1.35545
1.2762	Rinorea guianensis	1.37346
1.30434	Rinorea guianensis	1.37346
1.30434	Eschweilera coriacea	1.28477
1.30434	Eschweilera coriacea	1.28623
1.30434	Eschweilera coriacea	1.2927
1.30434	Eschweilera coriacea	1.34104
1.30434	Eschweilera coriacea	1.25648
1.30434	Eschweilera coriacea	1.23477
1.30434	Eschweilera coriacea	1.24428
1.30434	Inga sp	1.51891
1.30434	Inga sp	1.44498
1.30434	Inga sp	1.48458
1.30434	Lecythis idatimon	1.26576
1.30434	Lecythis idatimon	1.26834
1.30434	Micropholis guyanensis	1.35545
1.19129	Pouteria sp	1.22272
1.19129	Pouteria sp	1.22531
1.33783	Eschweilera coriacea	1.29776
1.33783	Eschweilera coriacea	1.31681
1.33783	Eschweilera coriacea	1.35353
1.33783	Eschweilera coriacea	1.40054
1.33783	Helicostylis pedunculata	1.32919
1.33783	Lecythis idatimon	1.33203
1.34546	Eschweilera coriacea	1.29778
1.34546	Eschweilera coriacea	1.31679
1.34546	Eschweilera coriacea	1.35344
1.34546	Eschweilera coriacea	1.40055
1.34546	Helicostylis pedunculata	1.32922
1.34546	Lecythis idatimon	1.33202
1.31243	Rinorea guianensis	1.37185
1.31243	Tetragastris panamensis	1.24185
1.31243	Tetragastris panamensis	1.24038
1.31243	Tetragastris panamensis	1.29929
1.31243	Eschweilera coriacea	1.3358
1.31243	Eschweilera coriacea	1.35495
1.31243	Eschweilera sp	1.35457
1.36612	Rinorea guianensis	1.24283
1.36612	Rinorea guianensis	1.32982
1.36612	Sloanea sp	1.38653
1.36612	Eschweilera sp	1.34577
1.36612	Eschweilera sp	1.26013
1.36612	Eschweilera sp	1.5772
1.36612	Eschweilera sp	1.45794
1.36612	Eschweilera sp	1.28839
1.36612	Eschweilera sp	1.30696
1.36612	Eschweilera sp	1.27449
1.36612	Lecythis idatimon	1.3669
1.36612	Lecythis idatimon	1.21317
1.36612	Lecythis idatimon	1.52429
1.36612	Lecythis idatimon	1.41249
1.36612	Licania heteromorpha	1.5708
1.33964	Eschweilera coriacea	1.33586
1.33964	Eschweilera coriacea	1.35488
1.33964	Eschweilera sp	1.26007
1.33964	Eschweilera sp	1.27439
1.33964	Eschweilera sp	1.28847
1.33964	Eschweilera sp	1.30707
1.33964	Eschweilera sp	1.34577
1.33964	Eschweilera sp	1.35449
1.33964	Eschweilera sp	1.45788
1.33964	Eschweilera sp	1.57715
1.33964	Lecythis idatimon	1.21325
1.33964	Lecythis idatimon	1.36698
1.33964	Lecythis idatimon	1.41246
1.33964	Lecythis idatimon	1.52427
1.33964	Licania heteromorpha	1.57078
1.33964	Rinorea guianensis	1.24279
1.33964	Rinorea guianensis	1.3298
1.33964	Rinorea guianensis	1.37181
1.33964	Sloanea sp	1.3865
1.33964	Tetragastris panamensis	1.2403
1.33964	Tetragastris panamensis	1.2418
1.33964	Tetragastris panamensis	1.29929
1.29481	Minquartia guianensis	1.24155
1.29481	Minquartia guianensis	1.25139
1.29481	Minquartia guianensis	1.26741
1.29481	Minquartia guianensis	1.28194
1.28208	Protium sp	1.22724
1.28208	Protium sp	1.23939
1.28208	Protium sp	1.23939
1.28208	Protium sp	1.22737
1.28208	Minquartia guianensis	1.25145
1.28208	Minquartia guianensis	1.26749
1.28208	Minquartia guianensis	1.24161
1.28208	Minquartia guianensis	1.28194
1.23774	Chrysophyllum sanguinolentum	1.13481
1.23774	Chrysophyllum sanguinolentum	1.08884
1.23774	Chrysophyllum sanguinolentum	1.086
1.23774	Chrysophyllum sanguinolentum	1.08458
1.23774	Eschweilera coriacea	1.29513
1.23774	Eschweilera coriacea	1.32263
1.23774	Eschweilera coriacea	1.28735
1.23774	Eschweilera coriacea	1.30792
1.23774	Eschweilera coriacea	1.26364
1.23774	Eschweilera coriacea	1.32593
1.23774	Eschweilera coriacea	1.24625
1.23774	Eschweilera coriacea	1.28488
1.23774	Helicostylis pedunculata	1.35353
1.23774	Helicostylis pedunculata	1.43249
1.23774	Helicostylis pedunculata	1.3216
1.23774	Lecythis idatimon	1.22401
1.23774	Lecythis idatimon	1.1383
1.23774	Lecythis idatimon	1.3092
1.23774	Lecythis idatimon	1.3296
1.19297	Sloanea sp	1.0983
1.19297	Sloanea sp	1.09096
1.19297	Sloanea sp	1.11093
1.19297	Sloanea sp	1.29314
1.19297	Eschweilera sp	1.35083
1.19297	Eschweilera sp	1.17173
1.19297	Eschweilera sp	1.16107
1.19297	Eschweilera sp	1.32015
1.19297	Eschweilera sp	1.13066
1.19297	Eschweilera sp	1.15168
1.19297	Eschweilera sp	1.20952
1.19297	Eschweilera sp	1.19618
1.19297	Eschweilera sp	1.30707
1.19297	Eschweilera sp	1.24279
1.19297	Eschweilera sp	1.19285
1.19297	Eschweilera sp	1.13862
1.19297	Inga sp	1.38238
1.19297	Inga sp	1.39305
1.34379	Trichilia sp	1.46092
1.34379	Trichilia sp	1.32982
1.34379	Trichilia sp	1.46218
1.34379	Guatteria sp	1.28306
1.34379	Guatteria sp	1.34981
1.34379	Guatteria sp	1.34751
1.34379	Guatteria sp	1.37799
1.34379	Helicostylis pedunculata	1.5415
1.34379	Miconia sp	1.49746
1.34379	Ocotea sp	1.47046
1.34115	Guatteria sp	1.28307
1.34115	Guatteria sp	1.34753
1.34115	Guatteria sp	1.34986
1.34115	Guatteria sp	1.37803
1.34115	Helicostylis pedunculata	1.54145
1.34115	Miconia sp	1.49748
1.34115	Ocotea sp	1.47041
1.34115	Trichilia sp	1.3298
1.34115	Trichilia sp	1.4609
1.34115	Trichilia sp	1.46225
1.41413	Dialium guianense	1.38917
1.41413	Dialium guianense	1.48001
1.41413	Eschweilera coriacea	1.4014
1.41413	Jacaranda copaia	1.53275
1.41413	Minquartia guianensis	1.30103
1.41413	Minquartia guianensis	1.30963
1.41413	Minquartia guianensis	1.32634
1.41942	Pouteria sp	1.72623
1.41942	Pouteria sp	1.7267
1.41942	Protium sp	1.22953
1.41942	Protium sp	1.24745
1.41942	Protium sp	1.23253
1.41942	Protium sp	1.3643
1.41942	Protium sp	1.29833
1.41942	Protium sp	1.42555
1.41942	Protium sp	1.30828
1.41942	Protium sp	1.32883
1.41942	Protium sp	1.2565
1.41942	Protium sp	1.56397
1.41942	Protium sp	1.41393
1.41942	Virola sp	1.38261
1.41942	Virola sp	1.36282
1.41942	Virola sp	1.37304
1.41942	Eschweilera sp	1.51569
1.41942	Eschweilera sp	1.6325
1.41942	Eschweilera sp	1.6121
1.16772	Jacaranda copaia	1.24822
1.16772	Mangifera indica	0.845098
1.16772	Jacaranda copaia	1.24822
1.16772	Mangifera indica	1.07555
1.16772	Jacaranda copaia	1.37088
1.16772	Jacaranda copaia	1.37088
1.16772	Pinus taeda	1.06521
1.16772	Pinus taeda	0.671173
1.16772	Pinus taeda	1.06521
1.27381	Chrysophyllum sanguinolentum	1.0086
1.27381	Chrysophyllum sanguinolentum	1.02119
1.27381	Chrysophyllum sanguinolentum	1.10721
1.27381	Eschweilera sp	1.23045
1.27381	Inga sp	1.57519
1.27381	Jacaranda copaia	1.42975
1.27381	Jacaranda copaia	1.45179
1.27381	Licania heteromorpha	1
1.27381	Licania heteromorpha	1.08279
1.27381	Licania heteromorpha	1.09342
1.27381	Micropholis guyanensis	1.04922
1.27381	Micropholis guyanensis	1.25042
1.27381	Micropholis guyanensis	1.44716
1.27381	Protium sp	1.19312
1.27381	Rinorea guianensis	1.45788
1.27381	Scleronema micranthum	1.24551
1.27381	Scleronema micranthum	1.24551
1.27381	Scleronema micranthum	1.24797
1.27381	Scleronema micranthum	1.2833
1.27381	Scleronema micranthum	1.30535
1.27381	Swartzia sp	1.55267
1.27381	Virola calophylla	1.233
1.3011	Scleronema micranthum	1.32131
1.3011	Eschweilera coriacea	1.24161
1.3011	Eschweilera coriacea	1.25753
1.3011	Eschweilera coriacea	1.35628
1.3011	Eschweilera coriacea	1.20948
1.3011	Eschweilera coriacea	1.18331
1.3011	Eschweilera coriacea	1.23292
1.3011	Eschweilera coriacea	1.28105
1.3011	Eschweilera coriacea	1.3097
1.3011	Micropholis guyanensis	1.26072
1.3011	Minquartia guianensis	1.22889
1.32984	Eschweilera bracteosa	1.29447
1.32984	Minquartia guianensis	1.14208
1.32984	Tetragastris panamensis	1.18156
1.32984	Tetragastris panamensis	1.18837
1.32984	Tetragastris panamensis	1.21085
1.3512	Tetragastris panamensis	1.18162
1.3512	Tetragastris panamensis	1.21081
1.3512	Tetragastris panamensis	1.18834
1.3512	Chrysophyllum sanguinolentum	1.45465
1.3512	Eschweilera bracteosa	1.29453
1.3512	Minquartia guianensis	1.14206
1.09044	Chrysophyllum sanguinolentum	1.1038
1.09044	Micrandra spruceana	1.13194
1.09044	Micrandra spruceana	1.22089
1.09044	Micrandra spruceana	1.29885
1.17164	Pouteria sp	0.983865
1.17164	Scleronema micranthum	1.33639
1.17164	Swartzia sp	1.27676
1.17164	Swartzia sp	1.29842
1.17164	Swartzia sp	1.33142
1.17164	Swartzia sp	1.27676
1.17164	Guatteria sp	0.982529
1.41989	Pourouma guianensis	1.43461
1.41989	Pourouma guianensis	1.45493
1.41989	Pourouma guianensis	1.44581
1.41989	Pourouma guianensis	1.40579
1.41989	Pourouma guianensis	1.43136
1.41989	Pourouma guianensis	1.42221
1.41989	Erisma uncinatum	1.21122
1.41989	Erisma uncinatum	1.23431
1.41989	Erisma uncinatum	1.22931
1.46583	Pourouma guianensis	1.40034
1.46583	Pourouma guianensis	1.44007
1.46583	Pourouma guianensis	1.46406
1.46583	Pourouma guianensis	1.44208
1.46583	Pouteria sp	1.55958
1.3117	Pseudolmedia laevis	1.30327
1.3117	Pseudolmedia laevis	1.34246
1.3117	Pseudolmedia macrophylla	1.26639
1.3117	Erisma uncinatum	1.19464
1.3117	Erisma uncinatum	1.22027
1.3117	Miconia sp	1.32568
1.31696	Pourouma guianensis	1.48175
1.31696	Pourouma guianensis	1.38881
1.31696	Pseudolmedia laevis	1.3273
1.31696	Pseudolmedia laevis	1.33991
1.31696	Pseudolmedia laevis	1.36587
1.31696	Pseudolmedia macrophylla	1.33304
1.31696	Pseudolmedia macrophylla	1.34641
1.31696	Pseudolmedia macrophylla	1.35221
1.31696	Erisma uncinatum	1.16689
1.31696	Erisma uncinatum	1.17933
1.31696	Erisma uncinatum	1.19749
1.31696	Erisma uncinatum	1.20058
1.31696	Erisma uncinatum	1.18118
1.31696	Erisma uncinatum	1.19078
1.34223	Miconia sp	1.3178
1.34223	Miconia sp	1.31689
1.34223	Miconia sp	1.32574
1.3488	Pourouma guianensis	1.36082
1.3488	Pourouma guianensis	1.40724
1.3488	Pourouma guianensis	1.41074
1.3488	Pourouma guianensis	1.40141
1.3488	Pourouma guianensis	1.44405
1.3488	Pourouma guianensis	1.3902
1.3488	Pseudolmedia macrophylla	1.28957
1.3488	Pseudolmedia macrophylla	1.33942
1.3488	Pseudolmedia macrophylla	1.33625
1.3488	Erisma uncinatum	1.20192
1.3488	Erisma uncinatum	1.21805
1.3488	Erisma uncinatum	1.22608
1.3488	Erisma uncinatum	1.22608
1.3488	Inga sp	1.38594
1.3488	Inga sp	1.40106
1.3488	Inga sp	1.39958
1.28213	Eschweilera coriacea	1.32015
1.28213	Eschweilera coriacea	1.39794
1.28213	Eschweilera sp	1.26717
1.28213	Eschweilera sp	1.29226
1.28213	Eschweilera sp	1.30963
1.28213	Eschweilera sp	1.32634
1.28213	Eschweilera sp	1.32634
1.28213	Eschweilera sp	1.38202
1.28213	Eschweilera sp	1.44716
1.28213	Minquartia guianensis	1.12385
1.28213	Minquartia guianensis	1.50379
1.28213	Ocotea sp	1.25768
1.28213	Pouteria sp	1.33445
1.28213	Protium sp	1.16137
1.28213	Protium sp	1.2833
1.28213	Pseudolmedia laevis	1.04139
1.28213	Pseudolmedia laevis	1.23045
1.28213	Pseudolmedia laevis	1.24551
1.28213	Pseudolmedia laevis	1.27875
1.28213	Pseudolmedia laevis	1.28556
1.28213	Pseudolmedia laevis	1.29667
1.28213	Pseudolmedia laevis	1.32838
1.28213	Pseudolmedia laevis	1.33041
1.28213	Pseudolmedia laevis	1.36361
1.28213	Pseudolmedia laevis	1.40824
1.28213	Pseudolmedia laevis	1.42325
1.28213	Virola pavonis	1.13672
1.28213	Virola pavonis	1.13988
1.33529	Eschweilera coriacea	1.25768
1.33529	Eschweilera sp	1.31175
1.33529	Eschweilera sp	1.34242
1.33529	Iryanthera juruensis	1.2878
1.33529	Iryanthera juruensis	1.30103
1.33529	Scleronema micranthum	1.27184
1.25066	Pouteria sp	1.14493
1.25066	Protium sp	1.44153
1.25066	Licania heteromorpha	1.12115
1.25066	Ocotea sp	1.39186
1.25066	Ocotea sp	1.28639
1.25066	Ocotea sp	1.20742
1.25066	Ocotea sp	1.31504
1.25066	Aldina kunhardtiana	1.23778
1.19411	Pouteria sp	1.05498
1.19411	Pouteria sp	1.28049
1.19411	Pouteria sp	1.0788
1.19411	Pouteria sp	1.14224
1.19411	Protium sp	1.1061
1.19411	Protium sp	1.22476
1.19411	Protium sp	1.13824
1.19411	Protium sp	1.13296
1.19411	Virola sp	1.17678
1.19411	Virola sp	1.11909
1.19411	Virola sp	1.11269
1.19411	Chrysophyllum sanguinolentum	1.06372
1.19411	Eschweilera bracteosa	1.43248
1.19411	Eschweilera bracteosa	1.13071
1.19411	Minquartia guianensis	1.22686
1.19411	Ocotea sp	1.2555
1.19411	Aldina kunhardtiana	1.29148
1.18355	Aldina kunhardtiana	1.29137
1.18355	Chrysophyllum sanguinolentum	1.06371
1.18355	Eschweilera bracteosa	1.13066
1.18355	Eschweilera bracteosa	1.43249
1.18355	Minquartia guianensis	1.22686
1.18355	Ocotea sp	1.25551
1.18355	Pouteria sp	1.055
1.18355	Pouteria sp	1.07882
1.18355	Pouteria sp	1.14239
1.18355	Pouteria sp	1.28058
1.18355	Protium sp	1.10619
1.18355	Protium sp	1.1329
1.18355	Protium sp	1.1383
1.18355	Protium sp	1.22479
1.18355	Virola sp	1.11261
1.18355	Virola sp	1.11893
1.18355	Virola sp	1.17667
1.06602	Pouteria sp	1.15585
1.06602	Protium sp	1.08189
1.06602	Protium sp	1.18202
1.06602	Sloanea sp	0.941906
1.06602	Virola sp	1.00316
1.06602	Virola sp	1.0628
1.06602	Eschweilera bracteosa	1.03018
1.06602	Eschweilera bracteosa	1.0393
1.06602	Eschweilera bracteosa	1.04985
1.06602	Aldina kunhardtiana	1.3229
1.06602	Aldina kunhardtiana	1.36445
1.06602	Aldina kunhardtiana	1.38549
1.06602	Aldina kunhardtiana	1.34685
1.07149	Aldina kunhardtiana	1.32284
1.07149	Aldina kunhardtiana	1.34694
1.07149	Aldina kunhardtiana	1.36436
1.07149	Aldina kunhardtiana	1.38543
1.07149	Eschweilera bracteosa	1.03019
1.07149	Eschweilera bracteosa	1.03941
1.07149	Eschweilera bracteosa	1.04999
1.07149	Pouteria sp	1.15594
1.07149	Protium sp	1.08207
1.07149	Protium sp	1.18213
1.07149	Sloanea sp	0.942008
1.07149	Virola sp	1.00303
1.07149	Virola sp	1.06296
1.38818	Pouteria sp	1.54254
1.38818	Pouteria sp	1.35172
1.35302	Pouteria sp	1.59188
1.35302	Pouteria sp	1.57799
1.35302	Pouteria sp	1.57277
1.35302	Pseudolmedia laevis	1.2847
1.35302	Pseudolmedia laevis	1.2934
1.35302	Pseudolmedia laevis	1.30047
1.35302	Dialium guianense	1.45067
1.35302	Dialium guianense	1.45747
1.33996	Pseudolmedia laevis	1.24116
1.33996	Pseudolmedia laevis	1.26347
1.33996	Pseudolmedia laevis	1.22835
1.33996	Pseudolmedia laevis	1.27496
1.33996	Pseudolmedia laevis	1.25941
1.33996	Pseudolmedia laevis	1.22673
1.33996	Pseudolmedia laevis	1.24487
1.33996	Pseudolmedia laevis	1.23123
1.33996	Minquartia guianensis	1.27105
1.3671	Pourouma minor	1.36282
1.3671	Pourouma minor	1.36127
1.3671	Pourouma minor	1.39795
1.3671	Pourouma minor	1.40097
1.3671	Pourouma minor	1.41336
1.3671	Pourouma minor	1.37146
1.3671	Pourouma minor	1.40701
1.3671	Pourouma minor	1.38636
1.3671	Protium sp	1.40326
1.3671	Jacaranda copaia	1.48627
1.3671	Ocotea sp	1.41878
1.4051	Virola calophylla	1.34641
1.4051	Dialium guianense	1.472
1.4051	Licania heteromorpha	1.2401
1.4051	Micropholis guyanensis	1.34423
1.4051	Minquartia guianensis	1.30714
1.4051	Minquartia guianensis	1.31058
1.4051	Minquartia guianensis	1.47504
1.29013	Pourouma minor	1.32754
1.29013	Pseudolmedia macrophylla	1.42654
1.29013	Pseudolmedia macrophylla	1.22457
1.29013	Pseudolmedia macrophylla	1.22471
1.29013	Pseudolmedia macrophylla	1.23396
1.29013	Pseudolmedia macrophylla	1.2607
1.29013	Virola calophylla	1.36787
1.33099	Pseudolmedia laevis	1.26977
1.33099	Pseudolmedia macrophylla	1.30622
1.33099	Pseudolmedia macrophylla	1.25397
1.33099	Pseudolmedia macrophylla	1.25173
1.33099	Tetragastris panamensis	1.18144
1.33099	Eschweilera coriacea	1.29791
1.33099	Eschweilera coriacea	1.2907
1.33099	Eschweilera coriacea	1.27789
1.32093	Pourouma minor	1.29103
1.32093	Pseudolmedia laevis	1.28476
1.32093	Pseudolmedia laevis	1.25645
1.32093	Pseudolmedia laevis	1.27382
1.32093	Pseudolmedia macrophylla	1.27632
1.32093	Pseudolmedia macrophylla	1.29904
1.32093	Swartzia sp	1.49464
1.32093	Iryanthera juruensis	1.22819
1.35642	Pouteria sp	1.37253
1.35642	Virola calophylla	1.42827
1.35642	Eschweilera coriacea	1.2481
1.35642	Guatteria sp	1.29817
1.35642	Iryanthera juruensis	1.22973
1.32432	Scleronema micranthum	1.3691
1.32432	Eschweilera coriacea	1.37948
1.33998	Achillea millefolium	1.32736
1.33998	Achillea millefolium	1.36154
1.33998	Achillea millefolium	1.38899
1.33998	Agrostis capillaris	1.32469
1.33998	Agrostis capillaris	1.46075
1.33998	Anthoxanthum odoratum	1.2878
1.33998	Calluna vulgaris	1.19173
1.33998	Carex arenaria	1.34025
1.33998	Carex flacca	1.35984
1.33998	Carex flacca	1.40943
1.33998	Carex flacca	1.42308
1.33998	Festuca rubra	1.06521
1.33998	Festuca rubra	1.12613
1.33998	Festuca rubra	1.15137
1.33998	Galium verum	1.3126
1.33998	Galium verum	1.35392
1.33998	Galium verum	1.40483
1.33998	Holcus lanatus	1.3518
1.33998	Holcus lanatus	1.37912
1.33998	Holcus lanatus	1.39393
1.33998	Hydrocotyle vulgaris	1.27944
1.33998	Hydrocotyle vulgaris	1.40909
1.33998	Lolium perenne	1.36116
1.33998	Lolium perenne	1.36773
1.33998	Lotus corniculatus	1.53995
1.33998	Lotus corniculatus	1.54679
1.33998	Lotus corniculatus	1.55121
1.33998	Plantago lanceolata	1.24748
1.33998	Plantago lanceolata	1.25091
1.33998	Plantago lanceolata	1.27138
1.33998	Poa pratensis	1.22427
1.33998	Poa pratensis	1.28194
1.33998	Poa pratensis	1.41196
1.33998	Potentilla anserina	1.30728
1.33998	Potentilla anserina	1.34518
1.33998	Potentilla anserina	1.37199
1.33998	Rumex acetosa	1.47524
1.33998	Trifolium pratense	1.55919
1.33998	Trifolium pratense	1.59318
1.33998	Trifolium pratense	1.63266
1.30399	Pseudolmedia laevis	1.26324
1.30399	Eschweilera coriacea	1.36339
1.2547	Virola calophylla	1.26981
1.2547	Eschweilera coriacea	1.35667
1.2547	Eschweilera coriacea	1.30602
1.2547	Micropholis guyanensis	1.18964
1.2547	Micropholis guyanensis	1.16877
1.2547	Micropholis guyanensis	1.16757
1.33728	Swartzia sp	1.32548
1.33728	Trichilia sp	1.21981
1.33728	Trichilia sp	1.30491
1.33728	Trichilia sp	1.32159
1.33728	Trichilia sp	1.32037
1.33728	Virola sp	1.34207
1.33728	Virola sp	1.33997
1.30155	Pouteria sp	1.22098
1.30155	Jacaranda copaia	1.27766
1.30155	Otoba glycycarpa	1.2871
1.30155	Otoba glycycarpa	1.54422
1.30155	Otoba glycycarpa	1.56086
1.30155	Otoba glycycarpa	1.52733
1.24224	Virola calophylla	1.3269
1.24224	Iryanthera juruensis	1.19858
1.29363	Virola pavonis	1.2364
1.29363	Virola pavonis	1.33699
1.29363	Virola pavonis	1.29818
1.29363	Virola pavonis	1.29677
1.29363	Otoba glycycarpa	1.1692
1.29363	Otoba glycycarpa	1.17021
1.29363	Otoba glycycarpa	1.1732
1.28751	Virola pavonis	1.4379
1.28751	Virola pavonis	1.2452
1.28751	Virola pavonis	1.27454
1.28751	Micrandra spruceana	1.06038
1.25457	Pourouma guianensis	1.30844
1.25457	Pseudolmedia laevis	1.20391
1.25457	Iryanthera juruensis	1.26656
1.25457	Micrandra spruceana	1.25653
1.34897	Quercus rubra	0.922206
1.34897	Picea abies	1.22453
1.34897	Acer rubrum	1.27875
1.34897	Acer saccharum	1.25382
1.34897	Picea abies	1.22272
1.34897	Quercus rubra	1.16017
1.34897	Acer rubrum	1.26834
1.34897	Acer saccharum	1.24428
1.34897	Picea abies	1.2071
1.34897	Quercus alba	1.59461
1.34897	Quercus alba	1.43136
1.34897	Quercus alba	1.41447
1.34897	Quercus alba	1.38828
1.34897	Quercus alba	1.35507
1.34897	Quercus rubra	1.22298
1.34897	Quercus rubra	1.20978
1.34897	Quercus rubra	1.27623
1.34897	Picea abies	1.45209
1.34897	Picea abies	1.22583
1.34897	Acer saccharum	1.27277
1.21752	Acer rubrum	1.32428
1.21752	Populus tremuloides	1.2878
1.34942	Pourouma minor	1.32296
1.36257	Acer rubrum	1.30103
1.36257	Acer saccharum	1.34242
1.36257	Fagus grandifolia	1.32222
1.36257	Populus tremuloides	1.41497
1.36257	Quercus alba	1.34242
1.36257	Quercus robur	1.25527
1.32855	Quercus alba	1.34242
1.32855	Quercus rubra	1.25527
1.32855	Fagus grandifolia	1.32222
1.32855	Acer rubrum	1.30103
1.32855	Acer saccharum	1.34242
1.30739	Protium sp	1.20155
1.30739	Pseudolmedia laevis	1.29148
1.30739	Pseudolmedia laevis	1.24972
1.30739	Pseudolmedia laevis	1.28252
1.30739	Pseudolmedia laevis	1.28787
1.30739	Trichilia sp	1.20667
1.30739	Trichilia sp	1.2034
1.30739	Trichilia sp	1.25717
1.30739	Eschweilera coriacea	1.25377
1.30739	Eschweilera coriacea	1.25326
1.30739	Eschweilera coriacea	1.28451
1.30739	Iryanthera juruensis	1.26312
1.42051	Sloanea sp	1.20833
1.42051	Swartzia sp	1.54193
1.42051	Dialium guianense	1.44212
1.42051	Dialium guianense	1.48238
1.42051	Dialium guianense	1.52342
1.42051	Eschweilera sp	1.29056
1.42051	Inga sp	1.58224
1.3319	Erisma uncinatum	1.17538
1.3319	Erisma uncinatum	1.2259
1.3319	Erisma uncinatum	1.21995
1.3319	Otoba glycycarpa	1.28479
1.33286	Pourouma minor	1.32806
1.33286	Pouteria sp	1.286
1.33286	Pouteria sp	1.44271
1.33286	Virola calophylla	1.31147
1.33286	Guatteria sp	1.39885
1.33286	Guatteria sp	1.39701
1.33286	Guatteria sp	1.39997
1.33286	Miconia sp	1.40287
1.33286	Miconia sp	1.41383
1.33286	Miconia sp	1.43191
1.33286	Otoba glycycarpa	1.25726
1.34694	Pourouma guianensis	1.33834
1.34694	Pseudolmedia laevis	1.28255
1.34694	Virola calophylla	1.23338
1.34694	Guatteria sp	1.35012
1.34694	Inga sp	1.39784
1.34694	Jacaranda copaia	1.4054
1.34694	Miconia sp	1.40115
1.34694	Otoba glycycarpa	1.50598
1.39327	Inga sp	1.53135
1.39327	Inga sp	1.45499
1.29293	Jacaranda copaia	1.40654
1.21691	Acer saccharum	1.20683
1.21691	Fagus grandifolia	1.29447
1.21691	Quercus alba	1.25285
1.21691	Quercus robur	1.20952
1.20014	Quercus alba	1.19866
1.20014	Quercus alba	1.29447
1.20014	Quercus alba	1.25527
1.20014	Quercus alba	1.31597
1.20014	Quercus alba	1.25285
1.20014	Quercus rubra	1.15534
1.20014	Quercus rubra	1.15534
1.20014	Quercus rubra	1.14301
1.20014	Quercus rubra	1.20952
1.20014	Quercus rubra	1.16732
1.20014	Quercus rubra	1.23805
1.20014	Fagus grandifolia	1.27646
1.20014	Fagus grandifolia	1.29447
1.20014	Fagus grandifolia	1.23805
1.20014	Acer saccharum	1.17898
1.20014	Acer saccharum	1.1959
1.20014	Acer saccharum	1.20683
1.20014	Acer saccharum	1.20683
1.20014	Acer saccharum	1.24551
1.20014	Acer saccharum	1.20683
1.22791	Quercus alba	1.25285
1.22791	Quercus rubra	1.20952
1.22791	Fagus grandifolia	1.29447
1.22791	Acer saccharum	1.20683
1.32712	Holcus lanatus	1.1878
1.32712	Rumex acetosella	1.35199
1.20565	Dialium guianense	1.22737
1.21569	Dialium guianense	1.22737
1.21569	Inga sp	1.3934
1.21569	Pouteria sp	1.02857
1.47517	Achillea millefolium	1.43727
1.47517	Achillea millefolium	1.52153
1.47517	Agrostis capillaris	1.38561
1.47517	Agrostis capillaris	1.47232
1.47517	Agrostis capillaris	1.52336
1.47517	Agrostis capillaris	1.54407
1.47517	Agrostis capillaris	1.54913
1.47517	Agrostis stolonifera	1.53058
1.47517	Anthoxanthum odoratum	1.37785
1.47517	Anthoxanthum odoratum	1.40739
1.47517	Anthoxanthum odoratum	1.4612
1.47517	Anthoxanthum odoratum	1.46374
1.47517	Anthoxanthum odoratum	1.48926
1.47517	Anthoxanthum odoratum	1.50759
1.47517	Carex flacca	1.28035
1.47517	Carex hirta	1.43664
1.47517	Dactylis glomerata	1.35717
1.47517	Dactylis glomerata	1.42488
1.47517	Dactylis glomerata	1.48001
1.47517	Dactylis glomerata	1.49276
1.47517	Dactylis glomerata	1.51627
1.47517	Dactylis glomerata	1.58024
1.47517	Festuca rubra	1.31639
1.47517	Festuca rubra	1.42927
1.47517	Festuca rubra	1.56348
1.47517	Holcus lanatus	1.41863
1.47517	Holcus lanatus	1.43457
1.47517	Holcus lanatus	1.43584
1.47517	Holcus lanatus	1.47392
1.47517	Holcus lanatus	1.49969
1.47517	Holcus lanatus	1.50352
1.47517	Lolium perenne	1.26858
1.47517	Lolium perenne	1.36568
1.47517	Lolium perenne	1.41128
1.47517	Lolium perenne	1.41747
1.47517	Lotus corniculatus	1.52153
1.47517	Lotus corniculatus	1.54382
1.47517	Lotus corniculatus	1.6506
1.47517	Molinia caerulea	1.38471
1.47517	Plantago lanceolata	1.23654
1.47517	Plantago lanceolata	1.26928
1.47517	Plantago lanceolata	1.28126
1.47517	Plantago lanceolata	1.39742
1.47517	Plantago lanceolata	1.40637
1.47517	Plantago lanceolata	1.42357
1.47517	Poa pratensis	1.33445
1.47517	Poa pratensis	1.38507
1.47517	Rumex acetosa	1.38596
1.47517	Rumex acetosa	1.58229
1.47517	Rumex acetosa	1.59583
1.47517	Rumex acetosa	1.6149
1.47517	Trifolium pratense	1.63306
1.47517	Trifolium pratense	1.64048
1.47517	Trifolium pratense	1.64345
1.47517	Trifolium pratense	1.65021
1.47517	Trifolium pratense	1.67182
1.47517	Trifolium pratense	1.69311
1.47517	Urtica dioica	1.58883
1.31907	Ligularia virgaurea	1.31175
1.51279	Gentiana straminea	1.49969
1.51279	Kobresia parva	1.43217
1.51279	Lamiophlomis rotata	1.46687
1.51279	Ligularia virgaurea	1.23805
1.51279	Polygonum viviparum	1.57557
1.51279	Potentilla anserina	1.41913
1.50571	Elymus nutans	1.67897
1.50571	Leymus secalinus	1.41246
1.50571	Stipa purpurea	1.48785
1.35902	Schima superba	1.26951
1.35902	Toxicodendron succedaneum	1.25768
1.39273	Spiraea alpina	1.33391
1.39273	Spiraea blumei	1.40219
1.39273	Potentilla fruticosa	1.29798
1.39273	Caragana jubata	1.47254
1.39273	Salix oritrepha	1.45702
1.26616	Artemisia capillaris	1.44442
1.26616	Artemisia capillaris	1.46756
1.26616	Artemisia capillaris	1.58899
1.26616	Artemisia mongolica	1.10727
1.26616	Artemisia mongolica	1.1518
1.26616	Artemisia mongolica	1.16877
1.26616	Artemisia mongolica	1.20759
1.26616	Artemisia mongolica	1.21626
1.26616	Artemisia mongolica	1.23164
1.26616	Artemisia sacrorum	1.30304
1.26616	Artemisia sacrorum	1.32508
1.26616	Artemisia sacrorum	1.36747
1.26616	Neopallasia pectinata	1.22844
1.42528	Ligularia virgaurea	1.32222
1.42528	Elymus nutans	1.40993
1.42528	Artemisia frigida	1.48855
1.42528	Galium verum	1.56194
1.22463	Rhus chinensis	1.27733
1.22463	Rhus chinensis	1.13306
1.18453	Ternstroemia gymnanthera	1.3784
1.18453	Ternstroemia gymnanthera	1.42488
1.253	Rhododendron thymifolium	1.24366
1.253	Caragana jubata	1.53138
1.253	Salix oritrepha	1.35021
1.03657	Dicranopteris dichotoma	1
1.03657	Lycopodium cernuum	0.880814
1.03657	Myrsine africana	1.06446
1.03657	Myrsine africana	1.15229
1.03657	Pinus armandii	0.863323
1.03657	Pinus armandii	1.32428
1.03657	Pinus yunnanensis	1.07188
1.16659	Artemisia frigida	1.18494
1.16659	Artemisia frigida	1.19774
1.16659	Artemisia sacrorum	1.11659
1.16659	Artemisia sacrorum	1.15915
1.16659	Artemisia sacrorum	1.19968
1.16659	Artemisia scoparia	0.888377
1.16659	Artemisia scoparia	1.05512
1.16659	Artemisia scoparia	1.12017
1.16659	Artemisia scoparia	1.13844
1.16659	Artemisia scoparia	1.18631
1.34849	Achnatherum splendens	0.973128
1.34849	Achnatherum splendens	1.06819
1.34849	Achnatherum splendens	1.10721
1.34849	Achnatherum splendens	1.13354
1.34849	Achnatherum splendens	1.13672
1.34849	Achnatherum splendens	1.14613
1.34849	Achnatherum splendens	1.18752
1.34849	Achnatherum splendens	1.1959
1.34849	Achnatherum splendens	1.1959
1.34849	Achnatherum splendens	1.22011
1.34849	Achnatherum splendens	1.233
1.34849	Achnatherum splendens	1.24304
1.34849	Achnatherum splendens	1.24551
1.34849	Achnatherum splendens	1.26245
1.34849	Achnatherum splendens	1.26717
1.34849	Achnatherum splendens	1.27184
1.34849	Achnatherum splendens	1.36361
1.34849	Achnatherum splendens	1.43457
1.34849	Ammopiptanthus mongolicus	1.57634
1.34849	Artemisia ordosica	1.32838
1.34849	Leymus secalinus	1.2878
1.34849	Nitraria tangutorum	1.55145
1.34849	Scorzonera mongolica var. putjatae	1.40824
1.34849	Scorzonera mongolica var. putjatae	1.40824
1.34849	Suaeda corniculata	1.52375
1.35521	Albizia julibrissin	1.56937
1.35521	Aralia chinensis	1.65706
1.35521	Camellia sinensis	1.08991
1.35521	Camellia sinensis	1.09691
1.35521	Camellia sinensis	1.09691
1.35521	Camellia sinensis	1.15836
1.35521	Castanopsis carlesii	1.23805
1.35521	Castanopsis carlesii	1.24797
1.35521	Castanopsis fargesii	1.2014
1.35521	Castanopsis fargesii	1.22531
1.35521	Castanopsis fargesii	1.26951
1.35521	Cunninghamia lanceolata	1.08991
1.35521	Cunninghamia lanceolata	1.21484
1.35521	Cunninghamia lanceolata	1.23045
1.35521	Dalbergia hupeana	1.48287
1.35521	Dalbergia hupeana	1.55388
1.35521	Lindera fragrans	1.20412
1.35521	Prunus padus	1.53656
1.35521	Rhus chinensis	1.40824
1.35521	Toxicodendron succedaneum	1.2878
1.35521	Toxicodendron succedaneum	1.29447
1.35521	Toxicodendron succedaneum	1.31597
1.35521	Toxicodendron succedaneum	1.3927
1.19761	Rhus chinensis	1.18415
1.19761	Corylus heterophylla	1.15582
1.19761	Myrsine africana	1.10663
1.19761	Lyonia ovalifolia	1.21704
1.19761	Quercus fabri	1.26569
1.24976	Pyracantha fortuneana	1.26884
1.05187	Pyracantha fortuneana	0.511883
1.21954	Vitex negundo	1.1905
1.21954	Indigofera pseudotinctoria Matsum.	1.40116
1.22412	Litsea pungens	1.37435
1.22412	Castanea sequinii	1.16017
1.22412	Lyonia ovalifolia	1.06367
1.22412	Quercus fabri	1.26944
1.08721	Rosa cymosa	1.11193
1.08721	Viburnum utile	1.04376
1.08721	Myrsine africana	1.08693
1.08721	Pyracantha fortuneana	1.09951
1.08721	Rosa multiflora	0.976946
1.10075	Cipadessa cinerascens	0.897407
1.10075	Rhus chinensis	1.09913
1.10075	Phyllanthus emblica	1.08504
1.13896	Pyracantha fortuneana	1.10353
1.13896	Zanthoxylum armatum	1.28762
1.13896	Quercus fabri	1.2335
1.09626	Quercus fabri	1.1248
1.09626	Myrsine africana	1.04104
1.09626	Rhus chinensis	1.06062
0.958284	Viburnum utile	0.894482
0.958284	Rosa cymosa	0.574957
0.958284	Pyracantha fortuneana	0.921166
1.304	Albizia julibrissin	1.27875
1.304	Dicranopteris dichotoma	1.02531
1.304	Rhodomyrtus tomentosa	1.1271
1.09639	Corylus heterophylla	1.1656
1.09639	Lyonia ovalifolia	1.00355
1.09639	Pyracantha fortuneana	1.01465
1.09639	Quercus fabri	1.21622
1.09639	Rhododendron simsii	1.08196
1.10457	Cunninghamia lanceolata	1.4456
1.10457	Cyclobalanopsis glauca	0.982271
1.10457	Dicranopteris dichotoma	0.763428
1.10457	Dicranopteris dichotoma	0.934498
1.10457	Dicranopteris dichotoma	0.94939
1.10457	Dicranopteris dichotoma	1.13033
1.10457	Dicranopteris dichotoma	1.16137
1.10457	Dicranopteris dichotoma	1.233
1.10457	Woodwardia japonica	1.30963
1.15639	Rosa cymosa	1.19745
1.15639	Coriaria nepalensis	1.16429
1.15639	Lindera fragrans	1.20328
1.15639	Pyracantha fortuneana	1.13928
1.14312	Rosa cymosa	1.04801
1.14312	Myrsine africana	1.05603
1.14312	Pyracantha fortuneana	1.09279
1.35178	Aralia chinensis	1.3927
1.35178	Aralia chinensis	1.42325
1.35178	Aralia chinensis	1.43297
1.35178	Carpinus turczaninowii	1.24304
1.35178	Carpinus turczaninowii	1.26245
1.35178	Carpinus turczaninowii	1.30103
1.35178	Celastrus orbiculatus	1.31175
1.35178	Celastrus orbiculatus	1.35793
1.35178	Corylus heterophylla	1.33846
1.35178	Corylus heterophylla	1.34044
1.35178	Corylus heterophylla	1.40483
1.35178	Cotinus coggygria	1.11727
1.35178	Cotinus coggygria	1.26245
1.35178	Cotinus coggygria	1.59879
1.35178	Euonymus alatus	1.26245
1.35178	Euonymus alatus	1.34439
1.35178	Euonymus alatus	1.34635
1.35178	Forsythia suspensa	1.31387
1.35178	Grewia biloba	1.52763
1.35178	Grewia biloba	1.5966
1.35178	Lespedeza bicolor	1.42325
1.35178	Lespedeza bicolor	1.43136
1.35178	Lespedeza bicolor	1.48996
1.35178	Litsea pungens	1.32222
1.35178	Litsea pungens	1.36922
1.35178	Litsea pungens	1.38917
1.35178	Litsea pungens	1.43457
1.35178	Litsea pungens	1.43457
1.35178	Litsea pungens	1.49136
1.35178	Lonicera japonica	1.25042
1.35178	Lonicera japonica	1.25527
1.35178	Lonicera japonica	1.33445
1.35178	Pinus tabulaeformis	1.08636
1.35178	Pinus tabulaeformis	1.17609
1.35178	Pinus tabulaeformis	1.22011
1.35178	Quercus aliena	1.43616
1.35178	Quercus aliena	1.43616
1.35178	Quercus aliena	1.54033
1.35178	Quercus variabilis	1.23045
1.35178	Quercus variabilis	1.31387
1.35178	Quercus variabilis	1.32634
1.35178	Spiraea blumei	1.25527
1.35178	Spiraea blumei	1.26951
1.35178	Spiraea blumei	1.31597
1.35178	Ulmus japonica	1.39794
1.28193	Platycladus orientalis	1.20358
1.28193	Platycladus orientalis	1.20683
1.28193	Quercus aliena	1.34242
1.28193	Quercus aliena	1.34694
1.28193	Quercus variabilis	1.20222
1.28193	Quercus variabilis	1.20412
1.28193	Quercus wutaishanica	1.32325
1.28193	Quercus wutaishanica	1.32428
1.28193	Rhododendron mariesii	1.1364
1.28193	Rhododendron mariesii	1.13672
1.32851	Sophora davidii	1.55183
1.32851	Rosa hugonis	1.12437
1.32851	Forsythia suspensa	1.19571
1.28508	Artemisia argyi	1.37346
1.23222	Cryptocarya chinensis	1.16732
1.23222	Cryptocarya chinensis	1.17609
1.23222	Cryptocarya chinensis	1.21219
1.23222	Dimocarpus longan	1.14613
1.23222	Dimocarpus longan	1.19866
1.23222	Leucaena leucocephala	1.5092
1.23222	Leucaena leucocephala	1.61595
1.23222	Leucaena leucocephala	1.68753
1.23733	Quercus fabri	1.25806
1.23733	Rhus chinensis	1.26435
1.23733	Loropetalum chinense	1.10061
1.2113	Castanopsis carlesii	1.19312
1.2113	Cryptocarya chinensis	1.1271
1.2113	Dimocarpus longan	1.20683
1.2113	Psychotria rubra	1.11059
1.2113	Pterospermum heterophyllum	1.36361
1.2113	Rhodomyrtus tomentosa	1.03743
1.2113	Ternstroemia gymnanthera	0.995635
1.35878	Rhodomyrtus tomentosa	1.09342
1.2763	Artemisia ordosica	1.40993
1.2763	Glycyrrhiza uralensis	1.3032
1.2763	Leymus secalinus	1.14922
1.2011	Casuarina equisetifolia	1.21854
1.2011	Cryptocarya chinensis	1.34635
1.2011	Dicranopteris dichotoma	1.24822
1.2011	Dodonaea viscosa	1.31429
1.2011	Phyllanthus emblica	1.2284
1.2011	Psychotria rubra	1.2052
1.2011	Pterospermum heterophyllum	1.15987
1.2011	Rhodomyrtus tomentosa	1.08991
1.2011	Schima superba	1.03503
1.2011	Vitex negundo	1.70217
1.25024	Rhus chinensis	1.21611
1.25024	Ziziphus jujuba var. spinosa	1.26512
1.25024	Coriaria nepalensis	1.1233
1.39412	Achnatherum splendens	1.26245
1.39412	Betula fruticosa	1.16435
1.39412	Glycyrrhiza uralensis	1.3032
1.39412	Glycyrrhiza uralensis	1.45484
1.39412	Glycyrrhiza uralensis	1.47422
1.39412	Limonium bicolor	1.43457
1.39412	Limonium bicolor	1.43457
1.39412	Nitraria sibirica	1.41497
1.39412	Nitraria sibirica	1.62839
1.39412	Pinus tabulaeformis	0.954243
1.39412	Pinus tabulaeformis	0.982271
1.39412	Platycladus orientalis	1.13033
1.39412	Polygonum sibiricum	1.46389
1.39412	Polygonum sibiricum	1.51983
1.39412	Polygonum sibiricum	1.54033
1.39412	Scorzonera mongolica var. putjatae	1.45484
1.39412	Suaeda corniculata	1.21484
1.39412	Suaeda corniculata	1.33244
1.39412	Suaeda corniculata	1.37658
1.39412	Suaeda corniculata	1.53275
1.39412	Suaeda corniculata	1.54531
1.39412	Suaeda glauca	1.5172
1.39412	Suaeda salsa	1.21484
1.39412	Suaeda salsa	1.33244
1.39412	Suaeda salsa	1.37658
1.39412	Suaeda salsa	1.53275
1.39412	Suaeda salsa	1.54531
1.2567	Deschampsia flexuosa	1.06446
1.2567	Empetrum nigrum	1.09691
1.2567	Vaccinium myrtillus	1.32222
1.2465	Deschampsia flexuosa	1.10721
1.2465	Empetrum nigrum	1.09342
1.2465	Vaccinium myrtillus	1.29667
1.30049	Prunus spinosa	1.32634
1.30049	Ribes uva-crispa	1.31387
1.28574	Rosa hugonis	1.18455
1.28574	Rhamnus davurica	1.31209
1.28574	Sophora davidii	1.44055
1.28574	Forsythia suspensa	1.08189
1.28574	Ziziphus jujuba var. spinosa	1.40965
1.08535	Dicranopteris dichotoma	0.973128
1.08535	Dicranopteris dichotoma	1.08279
1.08535	Rhodomyrtus tomentosa	0.982271
1.06364	Castanopsis sclerophylla	1.04139
1.06364	Castanopsis sclerophylla	1.0569
1.06364	Cyclobalanopsis glauca	1.13672
1.06364	Cyclobalanopsis glauca	1.14301
1.06364	Dicranopteris dichotoma	1.02938
1.06364	Eurya japonica	1.08636
1.06364	Pinus massoniana	1.0086
1.06364	Pinus massoniana	1.0086
1.06364	Pinus massoniana	1.01284
1.06364	Pinus massoniana	1.01284
1.06364	Quercus fabri	1.18184
1.06364	Rhodomyrtus tomentosa	1.08636
1.06364	Rhodomyrtus tomentosa	1.1271
1.14082	Cunninghamia lanceolata	1.02531
1.14082	Cunninghamia lanceolata	1.21484
1.14082	Dicranopteris dichotoma	0.919078
1.14082	Dicranopteris dichotoma	0.995635
1.14082	Dicranopteris dichotoma	1.01284
1.14082	Dicranopteris dichotoma	1.08636
1.14082	Dicranopteris dichotoma	1.10721
1.14082	Dicranopteris dichotoma	1.29003
1.14082	Liquidambar formosana	1.42488
1.14082	Loropetalum chinense	1.03342
1.14082	Loropetalum chinense	1.08279
1.14082	Loropetalum chinense	1.15229
1.14082	Rhododendron simsii	1.22011
1.14082	Rhododendron simsii	1.24551
1.1352	Cotinus coggygria	1.05231
1.1352	Myrsine africana	1.08282
1.1352	Viburnum utile	1.03727
1.1352	Quercus variabilis	1.25527
1.29108	Chloris virgata	1.39967
1.29108	Salicornia europaea	0.845098
1.29108	Salicornia europaea	1.0607
1.29108	Scorzonera mongolica var. putjatae	1.39094
1.29108	Suaeda glauca	1.51455
1.29108	Suaeda glauca	1.58092
1.29108	Suaeda salsa	1.12057
1.29108	Suaeda salsa	1.20952
1.29108	Suaeda salsa	1.41664
1.29108	Ziziphus jujuba var. spinosa	1.47129
1.04858	Baeckea frutescens	1.03342
1.04858	Baeckea frutescens	1.06819
1.04858	Dicranopteris dichotoma	0.959041
1.04858	Dicranopteris dichotoma	0.973128
1.04858	Dicranopteris dichotoma	1.01703
1.04858	Dicranopteris dichotoma	1.0607
1.04858	Dicranopteris dichotoma	1.14922
1.04858	Lycopodium cernuum	0.770852
1.04858	Lycopodium cernuum	0.875061
1.04858	Lycopodium cernuum	0.986772
1.04858	Lycopodium cernuum	1.08991
1.04858	Melastoma candidum	1.08279
1.04858	Melastoma candidum	1.16137
1.04858	Melastoma candidum	1.20952
1.04858	Melastoma candidum	1.22011
1.04858	Pinus massoniana	1.19033
1.04858	Rhaphiolepis indica	1.11727
1.04858	Rhaphiolepis indica	1.11727
1.04858	Rhodomyrtus tomentosa	0.913814
1.04858	Rhodomyrtus tomentosa	0.924279
1.04858	Rhodomyrtus tomentosa	0.959041
1.04858	Rhodomyrtus tomentosa	0.968483
1.04858	Rhodomyrtus tomentosa	1.12385
1.23713	Quercus fabri	1.25096
1.23713	Quercus variabilis	1.30591
1.23713	Cotinus coggygria	1.13459
1.23713	Loropetalum chinense	1.19951
1.23713	Quercus serrata	1.29466
1.39424	Achnatherum splendens	1.03743
1.39424	Achnatherum splendens	1.34044
1.39424	Nitraria sibirica	1.34635
1.39424	Nitraria sibirica	1.40824
1.39424	Nitraria sibirica	1.52634
1.39424	Nitraria sibirica	1.60853
1.39424	Nitraria sibirica	1.61066
1.39424	Nitraria sibirica	1.64933
1.39424	Polygonum sibiricum	1.60638
1.39424	Potentilla anserina	1.40483
1.39424	Salicornia europaea	1.14922
1.39424	Salicornia europaea	1.2833
1.39424	Salicornia europaea	1.39094
1.39424	Salicornia europaea	1.43616
1.39424	Scorzonera mongolica var. putjatae	1.36549
1.39424	Scorzonera mongolica var. putjatae	1.38021
1.39424	Scorzonera mongolica var. putjatae	1.38382
1.39424	Scorzonera mongolica var. putjatae	1.3962
1.39424	Scorzonera mongolica var. putjatae	1.42813
1.39424	Scorzonera mongolica var. putjatae	1.45484
1.39424	Scorzonera mongolica var. putjatae	1.59218
1.39424	Scorzonera mongolica var. putjatae	1.63347
1.39424	Suaeda corniculata	1.1038
1.39424	Suaeda corniculata	1.11059
1.39424	Suaeda corniculata	1.13354
1.39424	Suaeda corniculata	1.15534
1.39424	Suaeda corniculata	1.24304
1.39424	Suaeda corniculata	1.3927
1.39424	Suaeda corniculata	1.45939
1.39424	Suaeda glauca	1.23045
1.39424	Suaeda glauca	1.35984
1.39424	Suaeda glauca	1.5092
1.39424	Suaeda glauca	1.53275
1.36927	Ostryopsis davidiana	1.15836
1.36927	Periploca sepium	1.51055
1.36927	Platycladus orientalis	1.13354
1.36927	Quercus wutaishanica	1.20412
1.36927	Rhododendron micranthum	1.21219
1.36927	Ulmus pumila	1.48144
1.36927	Ziziphus jujuba var. spinosa	1.48287
1.36927	Ziziphus jujuba var. spinosa	1.63347
1.08447	Artemisia annua	1.05772
1.08447	Artemisia annua	1.05873
1.08447	Artemisia annua	1.13261
1.08447	Artemisia lavandulifolia	1.0638
1.08447	Artemisia lavandulifolia	1.08149
1.08447	Artemisia sacrorum	1.06574
1.08447	Artemisia sacrorum	1.08098
1.08447	Artemisia sacrorum	1.18266
1.08447	Artemisia scoparia	1.03162
1.08447	Artemisia scoparia	1.04754
1.08447	Artemisia scoparia	1.05972
1.1631	Artemisia annua	1.01314
1.1631	Artemisia annua	1.21303
1.1631	Artemisia argyi	0.978278
1.1631	Artemisia argyi	1.46004
1.1631	Artemisia capillaris	1.2502
1.1631	Artemisia scoparia	1.11567
1.1631	Artemisia scoparia	1.11693
1.1631	Artemisia scoparia	1.17947
1.04973	Dicranopteris dichotoma	0.939519
1.04973	Lycopodium cernuum	0.954243
1.28252	Cryptocarya chinensis	1.17026
1.28252	Cryptocarya chinensis	1.34635
1.28252	Cryptocarya chinensis	1.35793
1.28252	Dimocarpus longan	1.27184
1.28252	Dimocarpus longan	1.35984
1.28252	Psychotria rubra	1.11727
1.28252	Psychotria rubra	1.19033
1.28252	Schima superba	1.09691
1.28252	Schima superba	1.15229
1.28252	Schima superba	1.17026
1.23606	Cryptocarya chinensis	1.26623
1.23606	Cryptocarya chinensis	1.27761
1.23606	Pinus massoniana	1.14301
1.23606	Psychotria rubra	1.16406
1.23606	Schima superba	1.19312
1.23606	Schima superba	1.20656
1.0195	Cyclobalanopsis glauca	1.05308
1.0195	Dicranopteris dichotoma	0.863323
1.0195	Woodwardia japonica	1.0607
1.31362	Schima superba	1.20871
1.00692	Dicranopteris dichotoma	0.778151
1.00692	Dicranopteris dichotoma	0.897627
1.00692	Loropetalum chinense	1.13354
1.00692	Loropetalum chinense	1.13354
1.00692	Lycopodium cernuum	0.832509
1.42904	Nitraria sibirica	1.58659
1.42904	Phragmites communis	1.33041
1.42904	Phragmites communis	1.43933
1.42904	Phragmites communis	1.45332
1.42904	Polygonum sibiricum	1.42651
1.42904	Polygonum sibiricum	1.46982
1.42904	Suaeda corniculata	1.31806
1.42904	Suaeda corniculata	1.37475
1.42904	Suaeda salsa	1.31806
1.42904	Suaeda salsa	1.37475
1.24702	Cunninghamia lanceolata	1.19033
1.24702	Schima superba	1.2634
1.33886	Stipa krylovii	1.20412
1.42125	Ulmus macrocarpa	1.42708
1.42125	Ulmus macrocarpa	1.23388
1.42125	Ulmus macrocarpa	1.37208
1.42125	Ulmus macrocarpa	1.39129
1.42125	Ulmus macrocarpa	1.46282
1.42125	Caragana rosea	1.48083
1.42125	Caragana rosea	1.48303
1.42125	Caragana rosea	1.50534
1.42125	Caragana rosea	1.5094
1.42125	Caragana rosea	1.47191
1.42125	Caragana rosea	1.49607
1.42125	Caragana rosea	1.47409
1.42125	Caragana rosea	1.46937
1.42125	Caragana rosea	1.51786
1.42125	Caragana rosea	1.51622
1.42125	Caragana rosea	1.49882
1.42125	Caragana rosea	1.54511
1.42125	Caragana rosea	1.44957
1.42125	Caragana rosea	1.51959
1.42125	Caragana rosea	1.53065
1.42125	Leptopus chinensis	1.30846
1.42125	Leptopus chinensis	1.27247
1.42125	Leptopus chinensis	1.24155
1.42125	Leptopus chinensis	1.28524
1.42125	Leptopus chinensis	1.32636
1.07483	Dicranopteris dichotoma	0.799341
1.07483	Dicranopteris dichotoma	0.886491
1.07483	Dicranopteris dichotoma	0.919078
1.07483	Dicranopteris dichotoma	0.929419
1.07483	Dicranopteris dichotoma	0.959041
1.07483	Dicranopteris dichotoma	0.968483
1.07483	Dicranopteris dichotoma	0.977724
1.07483	Dicranopteris dichotoma	1.00432
1.07483	Eurya japonica	0.886491
1.07483	Eurya japonica	0.919078
1.07483	Eurya japonica	0.919078
1.07483	Eurya japonica	1.01284
1.07483	Eurya japonica	1.04139
1.07483	Eurya japonica	1.11727
1.07483	Eurya japonica	1.14613
1.07483	Gardenia jasminoides	1.13354
1.07483	Gardenia jasminoides	1.14301
1.07483	Gardenia jasminoides	1.18184
1.07483	Loropetalum chinense	1.0607
1.07483	Loropetalum chinense	1.06446
1.07483	Loropetalum chinense	1.06819
1.07483	Loropetalum chinense	1.08636
1.07483	Loropetalum chinense	1.16435
1.07483	Lycopodium cernuum	0.732394
1.07483	Pinus massoniana	1.00432
1.07483	Quercus fabri	1.19033
1.07483	Quercus fabri	1.22789
1.07483	Quercus fabri	1.24304
1.07483	Rhododendron simsii	1.05308
1.07483	Rhododendron simsii	1.06819
1.07483	Rhododendron simsii	1.08279
1.07483	Rhododendron simsii	1.11727
1.07483	Vaccinium bracteatum	1.09691
1.07483	Vaccinium bracteatum	1.09691
1.07483	Woodwardia japonica	0.995635
1.07483	Woodwardia japonica	1.0086
1.07483	Woodwardia japonica	1.03342
1.07483	Woodwardia japonica	1.07555
1.07483	Woodwardia japonica	1.08279
1.07483	Woodwardia japonica	1.14922
1.33115	Artemisia frigida	1.36361
1.33115	Artemisia frigida	1.42651
1.33115	Caragana microphylla	1.66745
1.33115	Koeleria cristata	1.21219
1.33115	Medicago ruthenica	1.46982
1.33115	Reaumuria songarica	1.43136
1.33115	Stipa grandis	1.1959
1.3983	Chloris virgata	1.04532
1.3983	Limonium bicolor	1.29226
1.3983	Phragmites communis	1.37475
1.3983	Polygonum sibiricum	1.43933
1.3983	Suaeda salsa	1.44404
1.3983	Suaeda salsa	1.49276
1.28617	Phragmites communis	1.2014
1.28617	Pinus tabulaeformis	1.21958
1.28617	Robinia pseudoacacia	1.46909
1.28617	Suaeda salsa	1.28398
1.28617	Tamarix chinensis	1.34733
1.57217	Artemisia frigida	1.54605
1.57217	Caragana microphylla	1.65763
1.57217	Caragana stenophylla	1.55534
1.40281	Acanthopanax senticosus	1.55991
1.40281	Carpinus turczaninowii	1.38561
1.40281	Celastrus orbiculatus	1.45484
1.40281	Corylus heterophylla	1.29667
1.40281	hippophae rhamnoides	1.42325
1.40281	Juglans mandshurica	1.56703
1.40281	Leptopus chinensis	1.43136
1.40281	Lespedeza bicolor	1.56467
1.40281	Lespedeza davurica	1.44716
1.40281	Lonicera chrysantha	1.35218
1.40281	Malus baccata	1.36736
1.40281	Myripnois dioica	1.27646
1.40281	Phellodendron amurense	1.52114
1.40281	Populus davidiana	1.37291
1.40281	Prunus armeniaca	1.39217
1.40281	Quercus mongolica	1.42423
1.40281	Rhamnus parvifolia	1.26482
1.40281	Rhododendron micranthum	1.30963
1.40281	Ribes mandshuricum	1.42651
1.40281	Rubus crataegifolius	1.3865
1.40281	Salix caprea	1.36549
1.40281	Sambucus williamsii	1.57692
1.40281	Schisandra chinensis	1.4183
1.40281	Spiraea pubescens	1.47857
1.40281	Spiraea trilobata	1.36549
1.40281	Tilia amurensis	1.3784
1.40281	Tilia mandshurica	1.43616
1.40281	Viburnum mongolicum	1.23553
1.40281	Vitis amurensis	1.55509
1.42608	Acanthopanax senticosus	1.55991
1.42608	Artemisia sacrorum	1.43457
1.42608	Carpinus turczaninowii	1.38561
1.42608	Celastrus orbiculatus	1.45484
1.42608	Corylus heterophylla	1.29667
1.42608	hippophae rhamnoides	1.42325
1.42608	Juglans mandshurica	1.56703
1.42608	Leptopus chinensis	1.43136
1.42608	Lespedeza bicolor	1.56467
1.42608	Lespedeza davurica	1.44716
1.42608	Lonicera chrysantha	1.35218
1.42608	Malus baccata	1.36736
1.42608	Myripnois dioica	1.27646
1.42608	Phellodendron amurense	1.52114
1.42608	Populus davidiana	1.37291
1.42608	Prunus armeniaca	1.39217
1.42608	Quercus mongolica	1.42423
1.42608	Rhamnus parvifolia	1.26482
1.42608	Rhododendron micranthum	1.30963
1.42608	Ribes mandshuricum	1.42651
1.42608	Rubus crataegifolius	1.3865
1.42608	Salix caprea	1.36549
1.42608	Sambucus williamsii	1.57692
1.42608	Schisandra chinensis	1.4183
1.42608	Spiraea pubescens	1.47857
1.42608	Spiraea trilobata	1.36549
1.42608	Tilia amurensis	1.3784
1.42608	Tilia mandshurica	1.43616
1.42608	Ulmus pumila	1.5061
1.42608	Viburnum mongolicum	1.23553
1.42608	Vitis amurensis	1.55509
1.42608	Quercus wutaishanica	1.33244
1.27488	Rhus chinensis	1.12937
1.27488	Dalbergia hupeana	1.44326
1.27488	Quercus serrata	1.27487
1.27488	Quercus aliena	1.26477
1.05732	Castanea sequinii	1.11059
1.05732	Castanopsis sclerophylla	1.12057
1.05732	Castanopsis sclerophylla	1.14613
1.05732	Cyclobalanopsis glauca	1.09342
1.05732	Dicranopteris dichotoma	0.934498
1.05732	Dicranopteris dichotoma	0.973128
1.05732	Pinus massoniana	1.01284
1.05732	Pinus massoniana	1.04922
1.05732	Quercus acutissima	1.05308
1.05732	Quercus fabri	1.11727
1.05732	Rhododendron simsii	0.995635
1.05732	Schima superba	1.07188
1.05732	Vaccinium bracteatum	1.04139
1.05732	Vaccinium bracteatum	1.08279
1.41957	Betula fruticosa	1.47741
1.41957	Leymus secalinus	1.38057
1.26734	Prunus padus	1.21669
1.26734	Quercus aliena	1.30044
1.26734	Quercus acutissima	1.28726
1.26734	Rhus chinensis	1.1856
1.20499	Platycarya strobilacea	1.13149
1.20499	Rhododendron simsii	1.10796
1.20499	Dalbergia hupeana	1.4043
1.20499	Quercus serrata	1.2184
1.25153	Acer truncatum	1.21484
1.25153	Pinus tabulaeformis	0.968483
1.25153	Pinus tabulaeformis	1.04922
1.25153	Quercus acutissima	1.33646
1.25153	Quercus aliena	1.30103
1.25153	Quercus variabilis	1.22789
1.25153	Quercus variabilis	1.29226
1.25153	Quercus wutaishanica	1.45939
1.25153	Robinia pseudoacacia	1.28556
1.36158	Grewia biloba	1.54063
1.36158	Grewia biloba	1.55233
1.36158	Grewia biloba	1.53841
1.36158	Caragana rosea	1.42596
1.36158	Caragana rosea	1.67803
1.36158	Caragana rosea	1.43169
1.36158	Caragana rosea	1.42311
1.36158	Caragana rosea	1.67225
1.36158	Caragana rosea	1.73272
1.36158	Caragana rosea	1.44166
1.36158	Caragana rosea	1.65583
1.36158	Caragana rosea	1.45303
1.36158	Caragana rosea	1.47051
1.36158	Caragana rosea	1.4599
1.36158	Caragana rosea	1.50288
1.36158	Caragana rosea	1.49792
1.36158	Caragana rosea	1.58083
1.36158	Caragana rosea	1.46072
1.36158	Vitex negundo var.heterophylla	1.28798
1.36158	Vitex negundo var.heterophylla	1.15884
1.36158	Vitex negundo var.heterophylla	1.21896
1.36158	Vitex negundo var.heterophylla	1.27453
1.36158	Vitex negundo var.heterophylla	1.30094
1.36158	Myripnois dioica	0.976808
1.36158	Myripnois dioica	0.995547
1.36158	Myripnois dioica	0.996774
1.36158	Myripnois dioica	1.05461
1.36158	Myripnois dioica	1.01439
1.36158	Leptopus chinensis	1.40635
1.36158	Leptopus chinensis	1.40839
1.36158	Leptopus chinensis	1.3376
1.36158	Leptopus chinensis	1.34457
1.36158	Leptopus chinensis	1.43177
1.36158	Leptopus chinensis	1.39498
1.36158	Leptopus chinensis	1.35824
1.36158	Leptopus chinensis	1.35199
1.36158	Leptopus chinensis	1.39902
1.36158	Leptopus chinensis	1.43406
1.36158	Leptopus chinensis	1.38523
1.36158	Leptopus chinensis	1.47897
1.36158	Leptopus chinensis	1.43471
1.36158	Leptopus chinensis	1.36277
1.36158	Leptopus chinensis	1.3587
1.36158	Spiraea trilobata	1.21943
1.36158	Spiraea trilobata	1.22008
1.36158	Spiraea trilobata	1.12352
1.36158	Spiraea trilobata	1.16244
1.36158	Spiraea trilobata	1.24541
1.43216	Acer mono	1.35793
1.43216	Artemisia annua	1.59988
1.43216	Caragana rosea	1.49276
1.43216	Cotinus coggygria	1.3962
1.43216	Euonymus alatus	1.58377
1.43216	Forsythia suspensa	1.30814
1.43216	Lonicera maackii	1.31387
1.43216	Pinus armandii	1.35025
1.43216	Pinus tabulaeformis	1.21748
1.43216	Platycladus orientalis	1.24551
1.43216	Quercus variabilis	1.31597
1.43216	Rhamnus globosa	1.45332
1.43216	Robinia pseudoacacia	1.60959
1.43216	Rosa xanthina	1.3075
1.43216	Vitex negundo	1.51455
1.43216	Ziziphus jujuba	1.49693
1.43216	Ziziphus jujuba var. spinosa	1.63448
1.26217	Grewia biloba	1.4183
1.26217	Platycladus orientalis	0.69897
1.26217	Rhamnus parvifolia	1.04139
1.26217	Vitex negundo var.heterophylla	1.29667
1.26217	Ziziphus jujuba var. spinosa	1.31806
1.1397	Cleyera japonica	1.0898
1.1397	Syzygium buxifolium	1.16227
1.1397	Rhaphiolepis indica	1.12388
1.1397	Litsea cubeba	1.43929
1.30899	Artemisia frigida	1.35257
1.30899	Artemisia frigida	1.43712
1.30899	Caragana microphylla	1.41061
1.30899	Caragana microphylla	1.59417
1.30899	Leymus chinensis	1.14114
1.30899	Leymus chinensis	1.24773
1.30899	Leymus chinensis	1.27439
1.30899	Leymus chinensis	1.32715
1.30899	Stipa krylovii	1.11628
1.30899	Stipa krylovii	1.14301
1.30899	Stipa krylovii	1.18526
1.35592	Achnatherum splendens	1.2531
1.35592	Agropyron cristatum	1.18327
1.35592	Artemisia frigida	1.43664
1.35592	Betula platyphylla	1.35927
1.35592	Calamagrostis epigejos	1.25503
1.35592	Caragana microphylla	1.62439
1.35592	Cleistogenes squarrosa	1.20683
1.35592	Cotoneaster acutifolius	1.39655
1.35592	Glycyrrhiza uralensis	1.60086
1.35592	Koeleria cristata	1.16584
1.35592	Leymus chinensis	1.25792
1.35592	Lonicera chrysantha	1.29115
1.35592	Malus baccata	1.2235
1.35592	Medicago ruthenica	1.60032
1.35592	Ostryopsis davidiana	1.30449
1.35592	Populus davidiana	1.35641
1.35592	Potentilla bifurca	1.36154
1.35592	Prunus padus	1.35025
1.35592	Rhamnus ussuriensis	1.37199
1.35592	Rosa davurica	1.24748
1.35592	Salsola collina	1.61532
1.35592	Spiraea pubescens	1.24428
1.35592	Stellera chamaejasme	1.55787
1.35592	Stipa baicalensis	1.13354
1.35592	Stipa grandis	1.21219
1.35592	Stipa krylovii	1.21484
1.35592	Suaeda glauca	1.38775
1.35592	Ulmus macrocarpa	1.45743
1.35592	Ulmus pumila	1.35083
1.22556	Quercus aliena	1.32067
1.22556	Vitex negundo	1.24055
1.22556	Lindera glauca	1.20815
1.22556	Mallotus japonicus	1.28569
1.22556	Rhus chinensis	1.17091
1.24253	Glochidion puberum	1.11691
1.24253	Vitex negundo	1.05971
1.24253	Rhamnus globosa	1.22469
1.24253	Serissa japonica	1.24339
1.24253	Indigofera pseudotinctoria Matsum.	1.58215
1.39165	Betula platyphylla	1.42325
1.39165	Pinus sylvestris var. mongolica	1.13033
1.39165	Potentilla fruticosa	1.36977
1.39165	Rhamnus ussuriensis	1.44248
1.39165	Salix siuzevii	1.4609
1.39165	Serratula centauroides	1.35353
1.30179	Loropetalum chinense	1.18301
1.37439	Betula platyphylla	1.42325
1.37439	Pinus sylvestris	1.13033
1.37439	Potentilla fruticosa	1.36977
1.37439	Rhamnus ussuriensis	1.44248
1.37439	Salix siuzevii	1.4609
1.37439	Spiraea salicifolia	1.25527
1.24174	Caragana rosea	1.03937
1.24174	Caragana rosea	1.01845
1.24174	Caragana rosea	0.996687
1.24174	Caragana rosea	1.15827
1.24174	Caragana rosea	1.16634
1.24174	Caragana rosea	1.24012
1.24174	Caragana rosea	1.13878
1.24174	Caragana rosea	1.14761
1.24174	Caragana rosea	1.07251
1.24174	Caragana rosea	1.03487
1.24174	Caragana rosea	1.07918
1.24174	Caragana rosea	1.1173
1.24174	Caragana rosea	0.976808
1.24174	Caragana rosea	1.13672
1.24174	Caragana rosea	1.08332
1.24174	Vitex negundo var.heterophylla	1.29449
1.24174	Vitex negundo var.heterophylla	1.19321
1.24174	Vitex negundo var.heterophylla	1.26401
1.24174	Vitex negundo var.heterophylla	1.30516
1.24174	Vitex negundo var.heterophylla	1.31954
1.24174	Leptopus chinensis	1.43185
1.24174	Leptopus chinensis	1.43678
1.24174	Leptopus chinensis	1.4544
1.24174	Leptopus chinensis	1.45858
1.24174	Leptopus chinensis	1.42307
1.24174	Leptopus chinensis	1.44483
1.24174	Leptopus chinensis	1.43767
1.24174	Leptopus chinensis	1.44028
1.24174	Leptopus chinensis	1.38443
1.24174	Leptopus chinensis	1.45045
1.24174	Leptopus chinensis	1.41592
1.24174	Leptopus chinensis	1.51594
1.24174	Leptopus chinensis	1.39747
1.24174	Leptopus chinensis	1.4702
1.24174	Leptopus chinensis	1.38593
1.24174	Rubus crataegifolius	1.11093
1.24174	Rubus crataegifolius	1.11774
1.24174	Rubus crataegifolius	1.13688
1.24174	Rubus crataegifolius	1.14436
1.24174	Rubus crataegifolius	1.1807
1.24174	Rubus crataegifolius	1.18616
1.24174	Rubus crataegifolius	1.19005
1.24174	Rubus crataegifolius	1.29855
1.24174	Rubus crataegifolius	1.29996
1.24174	Rubus crataegifolius	1.37554
1.24174	Rubus crataegifolius	1.25547
1.24174	Rubus crataegifolius	1.20688
1.24174	Rubus crataegifolius	1.20984
1.24174	Rubus crataegifolius	1.22914
1.24174	Rubus crataegifolius	1.2397
1.22241	Kandelia candel	1.27416
1.50682	Stipa grandis	1.4014
1.50682	Leymus chinensis	1.47524
1.50682	Lespedeza davurica	1.55108
1.1452	Castanopsis carlesii	1.11631
1.1452	Castanopsis carlesii	1.13472
1.1452	Castanopsis fargesii	1.18047
1.1452	Castanopsis fargesii	1.21221
1.1452	Castanopsis sclerophylla	1.1172
1.1452	Castanopsis sclerophylla	1.14242
1.1452	Cunninghamia lanceolata	1.00048
1.1452	Cunninghamia lanceolata	1.0035
1.1452	Schima superba	1.09142
1.1452	Schima superba	1.1172
1.18324	Quercus serrata	1.33256
1.18324	Dalbergia hupeana	1.48917
1.18324	Rhus chinensis	0.778151
1.18324	Lindera aggregata	0.803594
1.18324	Loropetalum chinense	0.815445
1.10812	Loropetalum chinense	1.16542
1.10812	Camellia sinensis	1.06878
1.10812	Rhaphiolepis indica	1.16708
1.10812	Ilex chinensis	1.22081
1.10812	Vaccinium bracteatum	1.07493
1.10812	Cleyera japonica	1.13459
1.10812	Rhus chinensis	0.925209
1.04019	Rhaphiolepis indica	1.07011
1.04019	Loropetalum chinense	1.14504
1.04019	Cleyera japonica	1.0754
1.04019	Vaccinium bracteatum	0.928857
1.04019	Rhododendron simsii	1.00975
1.51617	Achnatherum splendens	1.3249
1.51617	Stipa krylovii	1.41946
1.51617	Caragana stenophylla	1.59218
1.08964	Cleyera japonica	1.16808
1.08964	Eurya japonica	1.13085
1.08964	Camellia sinensis	1.0525
1.08964	Loropetalum chinense	1.09548
1.28556	Dimocarpus longan	1.26951
1.28556	Dimocarpus longan	1.22789
1.28556	Dimocarpus longan	1.02119
1.29631	Serissa japonica	1.15812
1.29631	Dalbergia hupeana	1.41853
1.29631	Rhus chinensis	1.20099
1.29631	Lindera glauca	1.38705
1.09941	Cleyera japonica	1.06296
1.09941	Vaccinium bracteatum	1.07324
1.09941	Loropetalum chinense	1.18639
1.09941	Rhododendron simsii	1.07817
1.09941	Camellia sinensis	1.09628
1.25288	Vitex negundo	1.25276
1.25288	Loropetalum chinense	1.1771
1.25288	Camellia sinensis	1.38223
1.25288	Quercus fabri	1.23183
1.25288	Dalbergia hupeana	1.38066
1.2812	Aralia chinensis	1.19226
1.2812	Toxicodendron succedaneum	1.24638
1.2812	Dalbergia hupeana	1.48346
1.2812	Quercus aliena	1.32809
1.2812	Loropetalum chinense	1.11414
1.2812	Rhododendron simsii	1.28872
1.29415	Quercus fabri	1.27944
1.29415	Quercus serrata	1.29217
1.29415	Castanea sequinii	1.34694
1.29415	Rhododendron mariesii	1.1344
1.29415	Dalbergia hupeana	1.41327
1.39041	Serratula centauroides	1.26881
1.39041	Agropyron cristatum	1.28171
1.42523	Achnatherum sibiricum	1.43743
1.42523	Artemisia frigida	1.36078
1.42523	Cleistogenes squarrosa	1.27875
1.42523	Medicago ruthenica	1.60531
1.17469	Lindera aggregata	1.02494
1.17469	Vaccinium bracteatum	1.1786
1.17469	Albizia julibrissin	1.13316
1.17469	Dalbergia hupeana	1.34232
1.17469	Quercus fabri	1.28393
1.17469	Loropetalum chinense	1.17814
1.38599	Carpinus turczaninowii	1.33846
1.38599	Carpinus turczaninowii	1.34242
1.38599	Carpinus turczaninowii	1.35025
1.38599	Carpinus turczaninowii	1.35984
1.38599	Carpinus turczaninowii	1.45484
1.38599	Celastrus orbiculatus	1.41996
1.38599	Celastrus orbiculatus	1.43297
1.38599	Celastrus orbiculatus	1.43616
1.38599	Celastrus orbiculatus	1.44404
1.38599	Celastrus orbiculatus	1.46982
1.38599	Deutzia grandiflora	1.15534
1.38599	Deutzia grandiflora	1.233
1.38599	Deutzia grandiflora	1.27184
1.38599	Euonymus alatus	1.38739
1.38599	Euonymus alatus	1.38917
1.38599	Lespedeza bicolor	1.43297
1.38599	Lespedeza bicolor	1.46538
1.38599	Lespedeza bicolor	1.46982
1.38599	Lespedeza bicolor	1.48714
1.38599	Lonicera maackii	1.34439
1.38599	Pinus tabulaeformis	1.04532
1.38599	Pinus tabulaeformis	1.05308
1.38599	Pinus tabulaeformis	1.09691
1.38599	Pinus tabulaeformis	1.13354
1.38599	Prunus padus	1.32222
1.38599	Rhamnus globosa	1.35411
1.38599	Robinia pseudoacacia	1.48714
1.38599	Robinia pseudoacacia	1.54531
1.38599	Robinia pseudoacacia	1.56467
1.38599	Robinia pseudoacacia	1.57634
1.38599	Robinia pseudoacacia	1.60206
1.38599	Rubus crataegifolius	1.33445
1.38599	Rubus crataegifolius	1.35603
1.38599	Rubus crataegifolius	1.37658
1.38599	Rubus crataegifolius	1.49276
1.38599	Rubus crataegifolius	1.51983
1.38599	Spiraea trilobata	1.34439
1.38599	Spiraea trilobata	1.4183
1.38599	Spiraea trilobata	1.4183
1.38599	Spiraea trilobata	1.43775
1.38599	Spiraea trilobata	1.4624
1.20133	Symplocos paniculata	1.17849
1.20133	Quercus fabri	1.30735
1.20133	Rhus chinensis	1.11056
1.20133	Dalbergia hupeana	1.33122
1.20133	Rhododendron simsii	1.05907
1.20133	Loropetalum chinense	1.19385
1.5268	Artemisia frigida	1.48101
1.5268	Serratula centauroides	1.54245
1.5268	Leymus chinensis	1.56467
1.5268	Glycyrrhiza uralensis	1.6467
[truncated: 1,386 more rows]

## Sheet: Fig.4b
log_leafP_sitemean	Species	log_leafP
0.340047	Fagus sylvatica	0.380211
0.340047	Pinus nigra	0.322219
0.340047	Pinus nigra	0.322219
0.340047	Pinus sylvestris	0.30103
0.340047	Pinus sylvestris	0.30103
0.340047	Quercus faginea	0.380211
0.340047	Quercus faginea	0.380211
0.340047	Quercus ilex	0.278754
0.340047	Quercus ilex	0.278754
0.340047	Quercus robur	0.39794
0.340047	Quercus robur	0.39794
0.205312	Fraxinus excelsior	0.262451
0.205312	Acer platanoides	0.214844
0.205312	Acer pseudoplatanus	0.247973
0.205312	Alnus glutinosa	0.31597
0.205312	Calluna vulgaris	-0.0132283
0.205312	Castanea sativa	0.155336
0.205312	Corylus avellana	0.235528
0.205312	Crataegus monogyna	0.103804
0.205312	Empetrum nigrum	0.0334238
0.205312	Fagus sylvatica	0.133539
0.205312	hippophae rhamnoides	0.173186
0.205312	Ilex aquifolium	0.10721
0.205312	Larix decidua	0.235528
0.205312	Picea sitchensis	0.0827854
0.205312	Pinus sylvestris	0.290035
0.205312	Prunus spinosa	0.32838
0.205312	Quercus cerris	0.20412
0.205312	Quercus ilex	0.252853
0.205312	Quercus petraea	0.149219
0.205312	Quercus robur	0.230449
0.205312	Ribes uva-crispa	0.262451
0.205312	Rubus fruticosus	0.264818
0.205312	Salix caprea	0.320146
0.205312	Sambucus nigra	0.385606
0.205312	Sorbus aucuparia	0.264818
0.205312	Swida sanguinea	0.187521
0.205312	Taxus baccata	0.330414
0.205312	Vaccinium myrtillus	-0.00877392
0.205312	Vaccinium vitis-idaea	-0.0132283
0.253136	Fraxinus excelsior	0.20412
0.253136	Acer platanoides	0.214844
0.253136	Acer pseudoplatanus	0.247973
0.253136	Agrostis capillaris	0.342423
0.253136	Alnus glutinosa	0.31597
0.253136	Anthoxanthum odoratum	0.176091
0.253136	Betula pendula	0.20412
0.253136	Calluna vulgaris	-0.0132283
0.253136	Carex flacca	0.146128
0.253136	Castanea sativa	0.155336
0.253136	Corylus avellana	0.235528
0.253136	Crataegus monogyna	0.103804
0.253136	Dactylis glomerata	0.447158
0.253136	Deschampsia flexuosa	0.255273
0.253136	Empetrum nigrum	-0.113509
0.253136	Empetrum nigrum	-0.113509
0.253136	Fagus sylvatica	0.133539
0.253136	Festuca ovina	-0.0457575
0.253136	Festuca rubra	0.342423
0.253136	hippophae rhamnoides	0.173186
0.253136	Holcus lanatus	0.518514
0.253136	Ilex aquifolium	0.00432137
0.253136	Larix decidua	0.235528
0.253136	Lolium perenne	0.643453
0.253136	Lotus corniculatus	0.113943
0.253136	Picea sitchensis	0.0211893
0.253136	Pinus sylvestris	0.201397
0.253136	Plantago lanceolata	0.342423
0.253136	Poa annua	0.653213
0.253136	Prunus spinosa	0.32838
0.253136	Quercus ilex	0.235528
0.253136	Quercus petraea	0.149219
0.253136	Ribes uva-crispa	0.262451
0.253136	Rubus fruticosus	0.264818
0.253136	Rumex acetosella	0.462398
0.253136	Rumex acetosella	0.462398
0.253136	Salix caprea	0.320146
0.253136	Sambucus nigra	0.385606
0.253136	Sorbus aucuparia	0.264818
0.253136	Swida sanguinea	0.187521
0.253136	Taxus baccata	0.227887
0.253136	Tilia cordata	0.369216
0.253136	Urtica dioica	0.70757
0.253136	Vaccinium myrtillus	-0.00877392
0.253136	Vaccinium vitis-idaea	-0.107905
0.156784	Betula pendula	0.220108
0.156784	Betula pendula	0.234686
0.156784	Betula pendula	0.152288
0.156784	Picea sitchensis	0.0827854
0.156784	Picea sitchensis	0.0827854
0.156784	Picea sitchensis	-0.048177
0.156784	Pinus sylvestris	0.0779732
0.156784	Pinus sylvestris	0.112828
0.156784	Pinus sylvestris	0.0731071
0.156784	Pinus sylvestris	0.280275
0.156784	Pinus sylvestris	0.311754
0.156784	Pinus sylvestris	0.277227
0.156784	Prunus spinosa	0.158362
0.156784	Prunus spinosa	0.327699
0.156784	Prunus spinosa	0.449221
0.156784	Quercus cerris	0.20412
0.156784	Quercus cerris	0.20412
0.156784	Quercus ilex	0.252853
0.156784	Quercus ilex	0.252853
0.156784	Quercus ilex	0.21836
0.156784	Quercus petraea	0.135663
0.156784	Quercus petraea	0.12926
0.156784	Quercus petraea	0.185637
0.156784	Quercus petraea	0.148191
0.156784	Quercus robur	0.238882
0.156784	Quercus robur	0.219235
0.156784	Quercus rubra	0.183744
0.156784	Ribes uva-crispa	0.155336
0.156784	Ribes uva-crispa	0.347655
0.156784	Robinia pseudoacacia	0.189397
0.156784	Rubus fruticosus	0.261263
0.156784	Rubus fruticosus	0.291517
0.156784	Rubus fruticosus	0.243038
0.156784	Salix caprea	0.342423
0.156784	Salix caprea	0.177055
0.156784	Salix caprea	0.320146
0.156784	Salix caprea	0.409369
0.156784	Sambucus nigra	0.18658
0.156784	Sambucus nigra	0.492295
0.156784	Sambucus nigra	0.348954
0.156784	Sambucus nigra	0.38635
0.156784	Sambucus nigra	0.456366
0.156784	Sorbus aucuparia	0.145093
0.156784	Sorbus aucuparia	0.335123
0.156784	Sorbus aucuparia	0.338456
0.156784	Sorbus aucuparia	0.205024
0.156784	Taxus baccata	0.0360963
0.156784	Taxus baccata	0.346353
0.156784	Taxus baccata	0.0773679
0.156784	Taxus baccata	0.28892
0.156784	Taxus baccata	0.161368
0.156784	Taxus baccata	0.352183
0.156784	Vaccinium myrtillus	0.0128372
0.156784	Vaccinium myrtillus	-0.0315171
0.156784	Vaccinium vitis-idaea	-0.416423
0.156784	Vaccinium vitis-idaea	0.045323
0.156784	Vaccinium vitis-idaea	-0.106053
0.156784	Vaccinium vitis-idaea	-0.0861861
0.156784	Castanea sativa	0.126023
0.156784	Castanea sativa	0.10721
0.156784	Castanea sativa	0.220979
0.156784	Crataegus monogyna	0.122762
0.156784	Crataegus monogyna	0.101518
0.156784	Crataegus monogyna	0.108903
0.156784	Crataegus monogyna	0.0827854
0.156784	Empetrum nigrum	-0.350016
0.156784	Empetrum nigrum	-0.330993
0.156784	Empetrum nigrum	0.123852
0.156784	Empetrum nigrum	-0.0861861
0.156784	Fagus sylvatica	0.101518
0.156784	Fagus sylvatica	0.0307346
0.156784	Fagus sylvatica	0.167317
0.156784	Fagus sylvatica	0.217484
0.156784	Fraxinus excelsior	-0.0604807
0.156784	Ilex aquifolium	-0.202963
0.156784	Ilex aquifolium	0.126023
0.156784	Ilex aquifolium	-0.0722875
0.156784	Ilex aquifolium	0.196821
0.156784	Ilex aquifolium	0.313867
0.156784	Ilex aquifolium	0.0694214
0.156784	Ilex aquifolium	-0.0253348
0.156784	Ilex aquifolium	-0.136677
0.156784	Larix decidua	0.33912
0.156784	Larix decidua	0.148191
0.156784	Larix decidua	0.193125
0.156784	Acer platanoides	0.108339
0.156784	Acer platanoides	0.215726
0.156784	Acer platanoides	0.234264
0.156784	Acer pseudoplatanus	0.183744
0.156784	Acer pseudoplatanus	0.228742
0.156784	Acer pseudoplatanus	0.283301
0.156784	Acer pseudoplatanus	0.287055
0.156784	Alnus glutinosa	0.284055
0.156784	Alnus glutinosa	0.30892
0.156784	Alnus glutinosa	0.381416
0.156784	Alnus glutinosa	0.278754
0.156784	Arbutus unedo	0.0851716
0.156784	Arbutus unedo	0.282547
0.156784	Arbutus unedo	0.282547
0.156784	Calluna vulgaris	-0.0457575
0.156784	Calluna vulgaris	0.0466252
0.156784	Calluna vulgaris	-0.0522396
0.156784	Corylus avellana	0.227887
0.156784	Corylus avellana	0.21836
0.156784	Corylus avellana	0.252853
0.156784	Corylus avellana	0.222716
0.0311057	Pinus ponderosa	-0.0222764
0.0311057	Pinus ponderosa	-0.119186
0.178576	Achillea millefolium	0.465383
0.178576	Achillea millefolium	0.544068
0.178576	Achillea millefolium	0.64836
0.178576	Pinus ponderosa	-0.221849
0.178576	Pinus ponderosa	-0.229148
0.178576	Pinus ponderosa	-0.39794
0.178576	Pinus ponderosa	-0.387216
0.178576	Pinus ponderosa	-0.136677
0.178576	Pinus ponderosa	-0.154902
0.178576	Poa pratensis	0.38739
0.178576	Poa pratensis	0.209515
0.178576	Poa pratensis	-0.568636
0.178576	Poa pratensis	0.164353
0.178576	Populus tremuloides	0.193125
0.178576	Populus tremuloides	0.193125
0.178576	Populus tremuloides	0.170262
0.178576	Populus tremuloides	0.170262
0.0572807	Pinus ponderosa	-0.0268721
0.0572807	Pinus ponderosa	0.11059
0.0572807	Pinus ponderosa	0.10721
0.0572807	Pseudotsuga menziesii	0.155336
0.0572807	Pseudotsuga menziesii	0.0211893
0.0572807	Pseudotsuga menziesii	0.161368
0.138228	Pinus ponderosa	-0.0132283
0.155889	Vaccinium vitis-idaea	0
-0.157035	Vaccinium calycinum	-0.0315171
-0.157035	Cheirodendron trigynum	0.049218
-0.157035	Ilex anomala	-0.251812
-0.157035	Metrosideros polymorpha	-0.29243
-0.157035	Metrosideros polymorpha	-0.221849
-0.157035	Myrsine lessertiana	-0.19382
-0.0406847	Vaccinium calycinum	-0.091515
-0.0406847	Cheirodendron trigynum	0.0569049
-0.0406847	Ilex anomala	-0.130768
-0.0406847	Metrosideros polymorpha	-0.0655015
-0.0406847	Metrosideros polymorpha	-0.0132283
-0.0406847	Myrsine lessertiana	0
-0.0688745	Vaccinium calycinum	-0.0861861
-0.0688745	Cheirodendron trigynum	0.103804
-0.0688745	Ilex anomala	-0.148742
-0.0688745	Metrosideros polymorpha	-0.0705811
-0.0688745	Myrsine lessertiana	-0.142668
-0.0572845	Vaccinium calycinum	-0.0362122
-0.0572845	Vaccinium calycinum	-0.0177288
-0.0572845	Cheirodendron trigynum	0.045323
-0.0572845	Cheirodendron trigynum	0.0606978
-0.0572845	Ilex anomala	-0.187087
-0.0572845	Ilex anomala	-0.173925
-0.0572845	Metrosideros polymorpha	0.00432137
-0.0572845	Metrosideros polymorpha	0.00860017
-0.0572845	Metrosideros polymorpha	0.0334238
-0.0572845	Myrsine lessertiana	-0.180456
-0.0572845	Myrsine lessertiana	-0.187087
-0.16661	Metrosideros polymorpha	-0.30103
-0.16661	Metrosideros polymorpha	-0.221849
-0.25926	Ilex anomala	-0.39794
-0.25926	Metrosideros polymorpha	-0.69897
-0.25926	Metrosideros polymorpha	-0.69897
-0.25926	Metrosideros polymorpha	-0.39794
-0.25926	Metrosideros polymorpha	-0.154902
-0.203775	Dodonaea viscosa	0.146128
-0.203775	Metrosideros polymorpha	-1
-0.203775	Metrosideros polymorpha	-0.39794
-0.203775	Myrsine lessertiana	-0.39794
0.0213784	Vaccinium calycinum	0.0334238
0.0213784	Cheirodendron trigynum	0.155336
0.0213784	Ilex anomala	-0.130768
0.0213784	Metrosideros polymorpha	0.00860017
0.0213784	Metrosideros polymorpha	0.0530784
0.0213784	Myrsine lessertiana	0.00860017
-0.349812	Cheirodendron trigynum	-0.0457575
-0.349812	Ilex anomala	-0.39794
-0.349812	Metrosideros polymorpha	-0.69897
-0.349812	Metrosideros polymorpha	-0.39794
-0.349812	Metrosideros polymorpha	-1
-0.349812	Metrosideros polymorpha	-0.69897
-0.349812	Metrosideros polymorpha	-0.39794
-0.349812	Metrosideros polymorpha	-0.154902
-0.349812	Myrsine lessertiana	-0.39794
-0.0330383	Casuarina equisetifolia	-0.457175
-0.0330383	Casuarina equisetifolia	-0.442493
-0.0330383	Casuarina equisetifolia	-0.262013
-0.0330383	Acacia koa	-0.0851282
-0.0330383	Acacia koa	0.123525
-0.0330383	Acacia koa	0.171726
-0.0330383	Cheirodendron trigynum	-0.0177288
-0.0330383	Cheirodendron trigynum	-0.0952845
-0.0330383	Cheirodendron trigynum	-0.0404816
-0.0330383	Grevillea robusta	-0.197226
-0.0330383	Grevillea robusta	-0.226214
-0.0330383	Grevillea robusta	-0.197226
-0.0330383	Lantana camara	0.489255
-0.0330383	Lantana camara	0.36903
-0.0330383	Lantana camara	0.465977
-0.0330383	Leucaena leucocephala	-0.0550241
-0.0330383	Leucaena leucocephala	-0.00261362
-0.0330383	Leucaena leucocephala	0.106191
-0.0330383	Mangifera indica	0.0103
-0.0330383	Metrosideros polymorpha	-0.0979971
-0.0330383	Metrosideros polymorpha	0.0740847
-0.0330383	Metrosideros polymorpha	0.0128372
-0.0330383	Ilex anomala	-0.474955
-0.0330383	Ilex anomala	-0.442493
-0.0330383	Ilex anomala	-0.341035
-0.0330383	Myrsine lessertiana	-0.226214
-0.0330383	Myrsine lessertiana	-0.166853
-0.0330383	Myrsine lessertiana	-0.195179
-0.0330383	Psidium guajava	-0.183759
-0.0330383	Psidium guajava	-0.151195
-0.0330383	Psidium guajava	-0.0867161
-0.0330383	Vaccinium calycinum	-0.385103
-0.0330383	Vaccinium calycinum	-0.332547
-0.0330383	Vaccinium calycinum	-0.400117
-0.0602414	Casuarina equisetifolia	-0.376751
-0.0602414	Acacia koa	0.0827854
-0.0602414	Cheirodendron trigynum	-0.05061
-0.0602414	Grevillea robusta	-0.207608
-0.0602414	Leucaena leucocephala	0.0211893
-0.0602414	Mangifera indica	-0.00436481
-0.0602414	Metrosideros polymorpha	0.00432137
-0.0602414	Ilex anomala	-0.420216
-0.0602414	Myrsine lessertiana	-0.19382
-0.0602414	Psidium guajava	-0.136677
-0.0602414	Vaccinium calycinum	-0.376751
-0.218973	Eschweilera coriacea	-0.318759
-0.218973	Eschweilera coriacea	-0.318759
-0.218973	Eschweilera coriacea	-0.356547
-0.218973	Eschweilera coriacea	-0.207608
-0.218973	Eschweilera coriacea	-0.221849
-0.218973	Eschweilera coriacea	-0.229148
-0.218973	Eschweilera coriacea	-0.167491
-0.218973	Inga sp	-0.0555173
-0.218973	Inga sp	-0.0409586
-0.218973	Inga sp	-0.0604807
-0.218973	Lecythis idatimon	-0.251812
-0.218973	Lecythis idatimon	-0.318759
-0.218973	Micropholis guyanensis	-0.236572
-0.218973	Rinorea guianensis	-0.0457575
-0.22355	Rinorea guianensis	-0.046888
-0.22355	Eschweilera coriacea	-0.207421
-0.22355	Eschweilera coriacea	-0.218265
-0.22355	Eschweilera coriacea	-0.225647
-0.22355	Eschweilera coriacea	-0.169829
-0.22355	Eschweilera coriacea	-0.356494
-0.22355	Eschweilera coriacea	-0.318099
-0.22355	Eschweilera coriacea	-0.322717
-0.22355	Inga sp	-0.0619042
-0.22355	Inga sp	-0.0543312
-0.22355	Inga sp	-0.0395703
-0.22355	Lecythis idatimon	-0.248579
-0.22355	Lecythis idatimon	-0.321016
-0.22355	Micropholis guyanensis	-0.234763
-0.186555	Pouteria sp	0
-0.186555	Pouteria sp	0.133539
-0.124114	Eschweilera coriacea	-0.187087
-0.124114	Eschweilera coriacea	-0.148742
-0.124114	Eschweilera coriacea	-0.091515
-0.124114	Eschweilera coriacea	-0.0757207
-0.124114	Helicostylis pedunculata	-0.102373
-0.124114	Lecythis idatimon	-0.091515
-0.106044	Eschweilera coriacea	-0.188036
-0.106044	Eschweilera coriacea	-0.147934
-0.106044	Eschweilera coriacea	-0.0926709
-0.106044	Eschweilera coriacea	-0.0748784
-0.106044	Helicostylis pedunculata	-0.103293
-0.106044	Lecythis idatimon	-0.0926709
-0.17527	Rinorea guianensis	-0.181001
-0.17527	Tetragastris panamensis	-0.216029
-0.17527	Tetragastris panamensis	-0.17102
-0.17527	Tetragastris panamensis	-0.208794
-0.17527	Eschweilera coriacea	-0.223387
-0.17527	Eschweilera coriacea	-0.139317
-0.17527	Eschweilera sp	-0.17102
-0.236389	Rinorea guianensis	-0.304763
-0.236389	Rinorea guianensis	-0.15806
-0.236389	Sloanea sp	-0.127257
-0.236389	Eschweilera sp	-0.177648
-0.236389	Eschweilera sp	-0.167744
-0.236389	Eschweilera sp	-0.124294
-0.236389	Eschweilera sp	-0.167744
-0.236389	Eschweilera sp	-0.124294
-0.236389	Eschweilera sp	-0.177648
-0.236389	Eschweilera sp	-0.139317
-0.236389	Lecythis idatimon	-0.327735
-0.236389	Lecythis idatimon	-0.291542
-0.236389	Lecythis idatimon	-0.323042
-0.236389	Lecythis idatimon	-0.295904
-0.236389	Licania heteromorpha	-0.309261
-0.197765	Eschweilera coriacea	-0.221849
-0.197765	Eschweilera coriacea	-0.136677
-0.197765	Eschweilera sp	-0.167491
-0.197765	Eschweilera sp	-0.136677
-0.197765	Eschweilera sp	-0.124939
-0.197765	Eschweilera sp	-0.180456
-0.197765	Eschweilera sp	-0.180456
-0.197765	Eschweilera sp	-0.173925
-0.197765	Eschweilera sp	-0.167491
-0.197765	Eschweilera sp	-0.124939
-0.197765	Lecythis idatimon	-0.29243
-0.197765	Lecythis idatimon	-0.327902
-0.197765	Lecythis idatimon	-0.29243
-0.197765	Lecythis idatimon	-0.318759
-0.197765	Licania heteromorpha	-0.309804
-0.197765	Rinorea guianensis	-0.30103
-0.197765	Rinorea guianensis	-0.161151
-0.197765	Rinorea guianensis	-0.180456
-0.197765	Sloanea sp	-0.124939
-0.197765	Tetragastris panamensis	-0.173925
-0.197765	Tetragastris panamensis	-0.21467
-0.197765	Tetragastris panamensis	-0.207608
-0.269013	Minquartia guianensis	-0.30103
-0.269013	Minquartia guianensis	-0.251812
-0.269013	Minquartia guianensis	-0.207608
-0.269013	Minquartia guianensis	-0.207608
-0.234482	Protium sp	-0.188218
-0.234482	Protium sp	-0.229386
-0.234482	Protium sp	-0.229386
-0.234482	Protium sp	-0.16333
-0.234482	Minquartia guianensis	-0.252521
-0.234482	Minquartia guianensis	-0.207421
-0.234482	Minquartia guianensis	-0.298429
-0.234482	Minquartia guianensis	-0.211006
-0.280003	Chrysophyllum sanguinolentum	-0.431798
-0.280003	Chrysophyllum sanguinolentum	-0.346787
-0.280003	Chrysophyllum sanguinolentum	-0.420216
-0.280003	Chrysophyllum sanguinolentum	-0.142668
-0.280003	Eschweilera coriacea	-0.236572
-0.280003	Eschweilera coriacea	-0.0705811
-0.280003	Eschweilera coriacea	-0.207608
-0.280003	Eschweilera coriacea	-0.119186
-0.280003	Eschweilera coriacea	-0.30103
-0.280003	Eschweilera coriacea	-0.259637
-0.280003	Eschweilera coriacea	-0.130768
-0.280003	Eschweilera coriacea	-0.187087
-0.280003	Helicostylis pedunculata	-0.119186
-0.280003	Helicostylis pedunculata	-0.0268721
-0.280003	Helicostylis pedunculata	0.0827854
-0.280003	Lecythis idatimon	-0.420216
-0.280003	Lecythis idatimon	-0.346787
-0.280003	Lecythis idatimon	-0.19382
-0.280003	Lecythis idatimon	-0.251812
-0.288685	Sloanea sp	-0.356547
-0.288685	Sloanea sp	-0.327902
-0.288685	Sloanea sp	-0.251812
-0.288685	Sloanea sp	-0.244125
-0.288685	Eschweilera sp	-0.508638
-0.288685	Eschweilera sp	-0.49485
-0.288685	Eschweilera sp	-0.552842
-0.288685	Eschweilera sp	-0.376751
-0.288685	Eschweilera sp	-0.508638
-0.288685	Eschweilera sp	-0.376751
-0.288685	Eschweilera sp	-0.154902
-0.288685	Eschweilera sp	-0.267606
-0.288685	Eschweilera sp	-0.00436481
-0.288685	Eschweilera sp	-0.0809219
-0.288685	Eschweilera sp	-0.267606
-0.288685	Eschweilera sp	-0.113509
-0.288685	Inga sp	-0.30103
-0.288685	Inga sp	-0.207608
-0.138023	Trichilia sp	0.115418
-0.138023	Trichilia sp	0.083825
-0.138023	Trichilia sp	0.127109
-0.138023	Guatteria sp	-0.242413
-0.138023	Guatteria sp	-0.304533
-0.138023	Guatteria sp	-0.201915
-0.138023	Guatteria sp	-0.258129
-0.138023	Helicostylis pedunculata	0.00846753
-0.138023	Miconia sp	-0.096338
-0.138023	Ocotea sp	-0.152151
-0.134411	Guatteria sp	-0.244125
-0.134411	Guatteria sp	-0.200659
-0.134411	Guatteria sp	-0.30103
-0.134411	Guatteria sp	-0.259637
-0.134411	Helicostylis pedunculata	0.00860017
-0.134411	Miconia sp	-0.09691
-0.134411	Ocotea sp	-0.154902
-0.134411	Trichilia sp	0.0827854
-0.134411	Trichilia sp	0.113943
-0.134411	Trichilia sp	0.127105
-0.0396367	Dialium guianense	-0.00877392
-0.0396367	Dialium guianense	-0.102373
-0.0396367	Eschweilera coriacea	-0.119186
-0.0396367	Jacaranda copaia	-0.091515
-0.0396367	Minquartia guianensis	0.173186
-0.0396367	Minquartia guianensis	-0.0315171
-0.0396367	Minquartia guianensis	0.184691
0.0475211	Pouteria sp	-0.0577862
0.0475211	Pouteria sp	0.149567
0.0475211	Protium sp	-0.105842
0.0475211	Protium sp	-0.116673
0.0475211	Protium sp	-0.130604
0.0475211	Protium sp	-0.165984
0.0475211	Protium sp	0.0208417
0.0475211	Protium sp	-0.0166953
0.0475211	Protium sp	0.00247865
0.0475211	Protium sp	0.134453
0.0475211	Protium sp	0.0403739
0.0475211	Protium sp	-0.172171
0.0475211	Protium sp	0.342943
0.0475211	Virola sp	-0.122192
0.0475211	Virola sp	-0.0926709
0.0475211	Virola sp	-0.0367549
0.0475211	Eschweilera sp	0.258089
0.0475211	Eschweilera sp	0.513163
0.0475211	Eschweilera sp	0.503408
-0.217446	Jacaranda copaia	-0.366532
-0.217446	Mangifera indica	-0.522879
-0.217446	Jacaranda copaia	-0.366532
-0.217446	Mangifera indica	-0.09691
-0.217446	Jacaranda copaia	0
-0.217446	Jacaranda copaia	0
-0.217446	Pinus taeda	-0.113509
-0.217446	Pinus taeda	-0.508638
-0.217446	Pinus taeda	-0.113509
-0.191384	Chrysophyllum sanguinolentum	-0.327902
-0.191384	Chrysophyllum sanguinolentum	-0.244125
-0.191384	Chrysophyllum sanguinolentum	-0.376751
-0.191384	Eschweilera sp	-0.09691
-0.191384	Inga sp	-0.275724
-0.191384	Jacaranda copaia	-0.267606
-0.191384	Jacaranda copaia	-0.180456
-0.191384	Licania heteromorpha	-0.187087
-0.191384	Licania heteromorpha	-0.267606
-0.191384	Licania heteromorpha	-0.113509
-0.191384	Micropholis guyanensis	-0.236572
-0.191384	Micropholis guyanensis	-0.356547
-0.191384	Micropholis guyanensis	-0.21467
-0.191384	Protium sp	-0.0809219
-0.191384	Rinorea guianensis	-0.387216
-0.191384	Scleronema micranthum	-0.154902
-0.191384	Scleronema micranthum	-0.0555173
-0.191384	Scleronema micranthum	-0.244125
-0.191384	Scleronema micranthum	-0.337242
-0.191384	Scleronema micranthum	-0.244125
-0.191384	Swartzia sp	-0.39794
-0.191384	Virola calophylla	-0.19382
-0.268765	Scleronema micranthum	-0.14593
-0.268765	Eschweilera coriacea	-0.319924
-0.268765	Eschweilera coriacea	-0.277482
-0.268765	Eschweilera coriacea	-0.257721
-0.268765	Eschweilera coriacea	-0.328934
-0.268765	Eschweilera coriacea	-0.342809
-0.268765	Eschweilera coriacea	-0.319924
-0.268765	Eschweilera coriacea	-0.21367
-0.268765	Eschweilera coriacea	-0.298185
-0.268765	Micropholis guyanensis	-0.408654
-0.268765	Minquartia guianensis	-0.273457
-0.234289	Eschweilera bracteosa	-0.251812
-0.234289	Minquartia guianensis	-0.408935
-0.234289	Tetragastris panamensis	-0.244125
-0.234289	Tetragastris panamensis	-0.251812
-0.234289	Tetragastris panamensis	-0.259637
-0.211346	Tetragastris panamensis	-0.246774
-0.211346	Tetragastris panamensis	-0.261831
-0.211346	Tetragastris panamensis	-0.254237
-0.211346	Chrysophyllum sanguinolentum	-0.228659
-0.211346	Eschweilera bracteosa	-0.254296
-0.211346	Minquartia guianensis	-0.411211
-0.322076	Chrysophyllum sanguinolentum	-0.337242
-0.322076	Micrandra spruceana	-0.267606
-0.322076	Micrandra spruceana	-0.154902
-0.322076	Micrandra spruceana	-0.275724
-0.365646	Pouteria sp	-0.481365
-0.365646	Scleronema micranthum	-0.254296
-0.365646	Swartzia sp	-0.416628
-0.365646	Swartzia sp	-0.265733
-0.365646	Swartzia sp	-0.281465
-0.365646	Swartzia sp	-0.285489
-0.365646	Guatteria sp	-0.355525
0.0468841	Pourouma guianensis	0.065118
0.0468841	Pourouma guianensis	0.116963
0.0468841	Pourouma guianensis	0.0496775
0.0468841	Pourouma guianensis	0.0141508
0.0468841	Pourouma guianensis	0.0852943
0.0468841	Pourouma guianensis	0.0728207
0.0468841	Erisma uncinatum	-0.231135
0.0468841	Erisma uncinatum	-0.206863
0.0468841	Erisma uncinatum	-0.205984
-0.0131737	Pourouma guianensis	-0.0690961
-0.0131737	Pourouma guianensis	0.0204786
-0.0131737	Pourouma guianensis	0.0656023
-0.0131737	Pourouma guianensis	0.0594874
-0.0131737	Pouteria sp	-0.000165059
-0.124916	Pseudolmedia laevis	-0.0320497
-0.124916	Pseudolmedia laevis	-0.0405893
-0.124916	Pseudolmedia macrophylla	-0.186843
-0.124916	Erisma uncinatum	-0.257775
-0.124916	Erisma uncinatum	-0.242721
-0.124916	Miconia sp	-0.11352
-0.10224	Pourouma guianensis	0.194234
-0.10224	Pourouma guianensis	-0.0413256
-0.10224	Pseudolmedia laevis	-0.141185
-0.10224	Pseudolmedia laevis	-0.143426
-0.10224	Pseudolmedia laevis	0.0511719
-0.10224	Pseudolmedia macrophylla	-0.211297
-0.10224	Pseudolmedia macrophylla	-0.111396
-0.10224	Pseudolmedia macrophylla	0.0603701
-0.10224	Erisma uncinatum	-0.365621
-0.10224	Erisma uncinatum	-0.294352
-0.10224	Erisma uncinatum	-0.271816
-0.10224	Erisma uncinatum	-0.26556
-0.10224	Erisma uncinatum	-0.334383
-0.10224	Erisma uncinatum	-0.3086
0.00950178	Miconia sp	-0.0496834
0.00950178	Miconia sp	-0.00870419
0.00950178	Miconia sp	-0.0224344
-0.0593589	Pourouma guianensis	0.00886764
-0.0593589	Pourouma guianensis	0.0639773
-0.0593589	Pourouma guianensis	0.0770057
-0.0593589	Pourouma guianensis	0.0801806
-0.0593589	Pourouma guianensis	0.16207
-0.0593589	Pourouma guianensis	0.0974139
-0.0593589	Pseudolmedia macrophylla	-0.146308
-0.0593589	Pseudolmedia macrophylla	-0.112068
-0.0593589	Pseudolmedia macrophylla	-0.0446882
-0.0593589	Erisma uncinatum	-0.309821
-0.0593589	Erisma uncinatum	-0.289885
-0.0593589	Erisma uncinatum	-0.280837
-0.0593589	Erisma uncinatum	-0.280837
-0.0593589	Inga sp	-0.108003
-0.0593589	Inga sp	-0.117137
-0.0593589	Inga sp	-0.0574844
-0.125494	Eschweilera coriacea	-0.148742
-0.125494	Eschweilera coriacea	-0.00877392
-0.125494	Eschweilera sp	-0.148742
-0.125494	Eschweilera sp	-0.0705811
-0.125494	Eschweilera sp	-0.221849
-0.125494	Eschweilera sp	-0.130768
-0.125494	Eschweilera sp	-0.0177288
-0.125494	Eschweilera sp	-0.0655015
-0.125494	Eschweilera sp	-0.180456
-0.125494	Minquartia guianensis	-0.346787
-0.125494	Minquartia guianensis	-0.283997
-0.125494	Ocotea sp	-0.167491
-0.125494	Pouteria sp	-0.0604807
-0.125494	Protium sp	-0.161151
-0.125494	Protium sp	-0.19382
-0.125494	Pseudolmedia laevis	-0.455932
-0.125494	Pseudolmedia laevis	-0.251812
-0.125494	Pseudolmedia laevis	-0.39794
-0.125494	Pseudolmedia laevis	-0.154902
-0.125494	Pseudolmedia laevis	-0.136677
-0.125494	Pseudolmedia laevis	-0.167491
-0.125494	Pseudolmedia laevis	0
-0.125494	Pseudolmedia laevis	-0.119186
-0.125494	Pseudolmedia laevis	-0.136677
-0.125494	Pseudolmedia laevis	0.0530784
-0.125494	Pseudolmedia laevis	-0.09691
-0.125494	Virola pavonis	-0.229148
-0.125494	Virola pavonis	-0.200659
-0.0876687	Eschweilera coriacea	-0.136677
-0.0876687	Eschweilera sp	-0.0362122
-0.0876687	Eschweilera sp	-0.251812
-0.0876687	Iryanthera juruensis	-0.0268721
-0.0876687	Iryanthera juruensis	0.0128372
-0.0876687	Scleronema micranthum	-0.0555173
-0.104264	Pouteria sp	0.0302495
-0.104264	Protium sp	-0.059938
-0.104264	Licania heteromorpha	-0.291417
-0.104264	Ocotea sp	-0.0570611
-0.104264	Ocotea sp	-0.165071
-0.104264	Ocotea sp	-0.0626321
-0.104264	Ocotea sp	-0.124827
-0.104264	Aldina kunhardtiana	0.0571654
-0.198373	Pouteria sp	-0.344547
-0.198373	Pouteria sp	-0.298255
-0.198373	Pouteria sp	-0.170762
-0.198373	Pouteria sp	-0.0778568
-0.198373	Protium sp	-0.221213
-0.198373	Protium sp	-0.119907
-0.198373	Protium sp	-0.175996
-0.198373	Protium sp	-0.189923
-0.198373	Virola sp	-0.190069
-0.198373	Virola sp	-0.191892
-0.198373	Virola sp	-0.23991
-0.198373	Chrysophyllum sanguinolentum	-0.23098
-0.198373	Eschweilera bracteosa	0.00758999
-0.198373	Eschweilera bracteosa	-0.325651
-0.198373	Minquartia guianensis	-0.295012
-0.198373	Ocotea sp	-0.297478
-0.198373	Aldina kunhardtiana	-0.127679
-0.199943	Aldina kunhardtiana	-0.124939
-0.199943	Chrysophyllum sanguinolentum	-0.229148
-0.199943	Eschweilera bracteosa	-0.327902
-0.199943	Eschweilera bracteosa	0.00860017
-0.199943	Minquartia guianensis	-0.29243
-0.199943	Ocotea sp	-0.30103
-0.199943	Pouteria sp	-0.346787
-0.199943	Pouteria sp	-0.173925
-0.199943	Pouteria sp	-0.0757207
-0.199943	Pouteria sp	-0.30103
-0.199943	Protium sp	-0.221849
-0.199943	Protium sp	-0.187087
-0.199943	Protium sp	-0.173925
-0.199943	Protium sp	-0.119186
-0.199943	Virola sp	-0.236572
-0.199943	Virola sp	-0.19382
-0.199943	Virola sp	-0.187087
-0.0525267	Pouteria sp	0.139984
-0.0525267	Protium sp	-0.0193249
-0.0525267	Protium sp	-0.0492296
-0.0525267	Sloanea sp	-0.119305
-0.0525267	Virola sp	0.0552972
-0.0525267	Virola sp	-0.186074
-0.0525267	Eschweilera bracteosa	-0.316952
-0.0525267	Eschweilera bracteosa	-0.314679
-0.0525267	Eschweilera bracteosa	-0.30459
-0.0525267	Aldina kunhardtiana	0.243109
-0.0525267	Aldina kunhardtiana	0.265478
-0.0525267	Aldina kunhardtiana	0.288129
-0.0525267	Aldina kunhardtiana	0.30356
-0.0501494	Aldina kunhardtiana	0.243038
-0.0501494	Aldina kunhardtiana	0.303196
-0.0501494	Aldina kunhardtiana	0.264818
-0.0501494	Aldina kunhardtiana	0.287802
-0.0501494	Eschweilera bracteosa	-0.318759
-0.0501494	Eschweilera bracteosa	-0.318759
-0.0501494	Eschweilera bracteosa	-0.30103
-0.0501494	Pouteria sp	0.139879
-0.0501494	Protium sp	-0.0177288
-0.0501494	Protium sp	-0.05061
-0.0501494	Sloanea sp	-0.119186
-0.0501494	Virola sp	0.0569049
-0.0501494	Virola sp	-0.187087
0.0711735	Pouteria sp	-0.0611459
0.0711735	Pouteria sp	-0.0301637
-0.0315457	Pouteria sp	0.00938379
-0.0315457	Pouteria sp	0.051386
-0.0315457	Pouteria sp	0.051386
-0.0315457	Pseudolmedia laevis	-0.13356
-0.0315457	Pseudolmedia laevis	-0.0441891
-0.0315457	Pseudolmedia laevis	-0.0165771
-0.0315457	Dialium guianense	-0.0255874
-0.0315457	Dialium guianense	0.051386
0.178597	Pseudolmedia laevis	0.156859
0.178597	Pseudolmedia laevis	0.00543496
0.178597	Pseudolmedia laevis	0.0935097
0.178597	Pseudolmedia laevis	0.0421971
0.178597	Pseudolmedia laevis	0.0608971
0.178597	Pseudolmedia laevis	0.113347
0.178597	Pseudolmedia laevis	-0.0303493
0.178597	Pseudolmedia laevis	0.0476596
0.178597	Minquartia guianensis	0.325603
0.0162635	Pourouma minor	-0.0213808
0.0162635	Pourouma minor	0.0481582
0.0162635	Pourouma minor	-0.0273839
0.0162635	Pourouma minor	0.00120393
0.0162635	Pourouma minor	0.0747764
0.0162635	Pourouma minor	0.0264474
0.0162635	Pourouma minor	0.0623441
0.0162635	Pourouma minor	0.0741433
0.0162635	Protium sp	0.0800623
0.0162635	Jacaranda copaia	0.0638309
0.0162635	Ocotea sp	0.115114
0.0521604	Virola calophylla	-0.000905248
0.0521604	Dialium guianense	0.0637055
0.0521604	Licania heteromorpha	-0.220503
0.0521604	Micropholis guyanensis	-0.0663658
0.0521604	Minquartia guianensis	0.0104745
0.0521604	Minquartia guianensis	-0.0230715
0.0521604	Minquartia guianensis	0.3589
0.0953086	Pourouma minor	0.0412896
0.0953086	Pseudolmedia macrophylla	0.203371
0.0953086	Pseudolmedia macrophylla	-0.052518
0.0953086	Pseudolmedia macrophylla	0.130852
0.0953086	Pseudolmedia macrophylla	0.161027
0.0953086	Pseudolmedia macrophylla	0.138332
0.0953086	Virola calophylla	0.182923
0.0106199	Pseudolmedia laevis	-0.130266
0.0106199	Pseudolmedia macrophylla	0.0490839
0.0106199	Pseudolmedia macrophylla	0.0546067
0.0106199	Pseudolmedia macrophylla	0.0872106
0.0106199	Tetragastris panamensis	-0.0567539
0.0106199	Eschweilera coriacea	-0.0638249
0.0106199	Eschweilera coriacea	-0.0549976
0.0106199	Eschweilera coriacea	-0.038088
0.0494336	Pourouma minor	-0.0954805
0.0494336	Pseudolmedia laevis	-0.0374941
0.0494336	Pseudolmedia laevis	-0.064922
0.0494336	Pseudolmedia laevis	-0.051404
0.0494336	Pseudolmedia macrophylla	-0.00707018
0.0494336	Pseudolmedia macrophylla	0.157429
0.0494336	Swartzia sp	0.0678201
0.0494336	Iryanthera juruensis	-0.0466031
0.26481	Pouteria sp	0.326482
0.26481	Virola calophylla	0.256479
0.26481	Eschweilera coriacea	0.0351209
0.26481	Guatteria sp	0.136489
0.26481	Iryanthera juruensis	0.025561
-0.0166266	Scleronema micranthum	0.280332
-0.0166266	Eschweilera coriacea	0.126268
0.399054	Achillea millefolium	0.283301
0.399054	Achillea millefolium	0.599883
0.399054	Achillea millefolium	0.522444
0.399054	Agrostis capillaris	0.0827854
0.399054	Agrostis capillaris	0.622214
0.399054	Anthoxanthum odoratum	0.170262
0.399054	Calluna vulgaris	0.11059
0.399054	Carex arenaria	0.283301
0.399054	Carex flacca	0.201397
0.399054	Carex flacca	0.434569
0.399054	Carex flacca	0.544068
0.399054	Festuca rubra	0.269513
0.399054	Festuca rubra	-0.0315171
0.399054	Festuca rubra	0.334454
0.399054	Galium verum	0.485721
0.399054	Galium verum	0.439333
0.399054	Galium verum	0.330414
0.399054	Holcus lanatus	0.44248
0.399054	Holcus lanatus	0.587711
0.399054	Holcus lanatus	0.61595
0.399054	Hydrocotyle vulgaris	0.0293838
0.399054	Hydrocotyle vulgaris	0.380211
0.399054	Lolium perenne	0.55145
0.399054	Lolium perenne	0.624282
0.399054	Lotus corniculatus	0.225309
0.399054	Lotus corniculatus	0.365488
0.399054	Lotus corniculatus	0.383815
0.399054	Plantago lanceolata	0.528917
0.399054	Plantago lanceolata	0.623249
0.399054	Plantago lanceolata	0.161368
0.399054	Poa pratensis	0.255273
0.399054	Poa pratensis	0.436163
0.399054	Poa pratensis	0.389166
0.399054	Potentilla anserina	0.296665
0.399054	Potentilla anserina	0.495544
0.399054	Potentilla anserina	0.567026
0.399054	Rumex acetosa	0.447158
0.399054	Trifolium pratense	0.372912
0.399054	Trifolium pratense	0.390935
0.399054	Trifolium pratense	0.222716
0.00869888	Pseudolmedia laevis	-0.0919661
0.00869888	Eschweilera coriacea	0.127859
-0.0819261	Virola calophylla	-0.110354
-0.0819261	Eschweilera coriacea	0.100039
-0.0819261	Eschweilera coriacea	0.0645216
-0.0819261	Micropholis guyanensis	-0.29578
-0.0819261	Micropholis guyanensis	-0.29476
-0.0819261	Micropholis guyanensis	-0.278581
0.218769	Swartzia sp	0.0359671
0.218769	Trichilia sp	0.0856053
0.218769	Trichilia sp	0.167677
0.218769	Trichilia sp	0.241556
0.218769	Trichilia sp	0.180431
0.218769	Virola sp	0.199554
0.218769	Virola sp	0.130148
0.0390228	Pouteria sp	0.313374
0.0390228	Jacaranda copaia	0.158586
0.0390228	Otoba glycycarpa	0.0361639
0.0390228	Otoba glycycarpa	-0.0705646
0.0390228	Otoba glycycarpa	-0.0461975
0.0390228	Otoba glycycarpa	0.0714899
-0.0585835	Virola calophylla	-0.0637314
-0.0585835	Iryanthera juruensis	-0.160098
-0.080324	Virola pavonis	-0.169756
-0.080324	Virola pavonis	-0.0872071
-0.080324	Virola pavonis	-0.106807
-0.080324	Virola pavonis	-0.144059
-0.080324	Otoba glycycarpa	-0.116573
-0.080324	Otoba glycycarpa	-0.112145
-0.080324	Otoba glycycarpa	-0.107202
-0.058188	Virola pavonis	-0.101123
-0.058188	Virola pavonis	-0.0474862
-0.058188	Virola pavonis	-0.0266647
-0.058188	Micrandra spruceana	-0.292006
-0.00582726	Pourouma guianensis	-0.0262623
-0.00582726	Pseudolmedia laevis	-0.14552
-0.00582726	Iryanthera juruensis	-0.155752
-0.00582726	Micrandra spruceana	0.0520009
0.263629	Quercus rubra	0.559907
0.263629	Picea abies	0.245513
0.263629	Acer rubrum	0.359835
0.263629	Acer saccharum	0.376577
0.263629	Picea abies	0.232996
0.263629	Quercus rubra	0.222716
0.263629	Acer rubrum	0.352183
0.263629	Acer saccharum	0.371068
0.263629	Picea abies	0.225309
0.263629	Quercus alba	0.5302
0.263629	Quercus alba	0.20412
0.263629	Quercus alba	0.139879
0.263629	Quercus alba	0.113943
0.263629	Quercus alba	0.130334
0.263629	Quercus rubra	0.1959
0.263629	Quercus rubra	0.190332
0.263629	Quercus rubra	0.187521
0.263629	Picea abies	0.562293
0.263629	Picea abies	0.322219
0.263629	Acer saccharum	0.380211
-0.00393926	Acer rubrum	-0.0315171
-0.00393926	Populus tremuloides	-0.05061
0.118523	Pourouma minor	0.000140845
0.329176	Acer rubrum	0.278754
0.329176	Acer saccharum	0.447158
0.329176	Fagus grandifolia	0.230449
0.329176	Populus tremuloides	0.380211
0.329176	Quercus alba	0.322219
0.329176	Quercus robur	0.30103
0.316689	Quercus alba	0.322219
0.316689	Quercus rubra	0.30103
0.316689	Fagus grandifolia	0.230449
0.316689	Acer rubrum	0.278754
0.316689	Acer saccharum	0.447158
0.0955321	Protium sp	0.0120532
0.0955321	Pseudolmedia laevis	0.0722553
0.0955321	Pseudolmedia laevis	-0.000600936
0.0955321	Pseudolmedia laevis	0.0299705
0.0955321	Pseudolmedia laevis	0.0434957
0.0955321	Trichilia sp	0.0274716
0.0955321	Trichilia sp	0.149216
0.0955321	Trichilia sp	0.24482
0.0955321	Eschweilera coriacea	-0.165639
0.0955321	Eschweilera coriacea	-0.10509
0.0955321	Eschweilera coriacea	-0.0508099
0.0955321	Iryanthera juruensis	-0.133258
0.249174	Sloanea sp	0.15967
0.249174	Swartzia sp	0.431286
0.249174	Dialium guianense	0.436559
0.249174	Dialium guianense	0.494592
0.249174	Dialium guianense	0.510053
0.249174	Eschweilera sp	-0.0015515
0.249174	Inga sp	0.240772
0.0245141	Erisma uncinatum	-0.213673
0.0245141	Erisma uncinatum	-0.162707
0.0245141	Erisma uncinatum	-0.150788
0.0245141	Otoba glycycarpa	0.0196803
-0.0794435	Pourouma minor	-0.132937
-0.0794435	Pouteria sp	-0.116043
-0.0794435	Pouteria sp	-0.0212392
-0.0794435	Virola calophylla	-0.123839
-0.0794435	Guatteria sp	-0.112338
-0.0794435	Guatteria sp	-0.0963497
-0.0794435	Guatteria sp	-0.117126
-0.0794435	Miconia sp	-0.178306
-0.0794435	Miconia sp	-0.205679
-0.0794435	Miconia sp	-0.168999
-0.0794435	Otoba glycycarpa	0.0326398
-0.0270953	Pourouma guianensis	-0.0320746
-0.0270953	Pseudolmedia laevis	-0.129412
-0.0270953	Virola calophylla	-0.0870037
-0.0270953	Guatteria sp	-0.0642967
-0.0270953	Inga sp	0.0212776
-0.0270953	Jacaranda copaia	-0.0277457
-0.0270953	Miconia sp	0.0356923
-0.0270953	Otoba glycycarpa	0.0958966
0.218123	Inga sp	0.261738
0.218123	Inga sp	0.374456
0.0511855	Jacaranda copaia	0.0827854
0.103749	Acer saccharum	0.0413927
0.103749	Fagus grandifolia	0.0791812
0.103749	Quercus alba	0.278754
0.103749	Quercus robur	0.0791812
0.075211	Quercus alba	0.113943
0.075211	Quercus alba	0.146128
0.075211	Quercus alba	0.176091
0.075211	Quercus alba	0.113943
0.075211	Quercus alba	0.278754
0.075211	Quercus rubra	0
0.075211	Quercus rubra	0.0413927
0.075211	Quercus rubra	0.0791812
0.075211	Quercus rubra	0.0791812
0.075211	Quercus rubra	0.0413927
0.075211	Quercus rubra	0.113943
0.075211	Fagus grandifolia	0.0791812
0.075211	Fagus grandifolia	0.0791812
0.075211	Fagus grandifolia	0.0791812
0.075211	Acer saccharum	0
0.075211	Acer saccharum	0.0413927
0.075211	Acer saccharum	0.113943
0.075211	Acer saccharum	-0.0457575
0.075211	Acer saccharum	0.113943
0.075211	Acer saccharum	0.0413927
0.107259	Quercus alba	0.278754
0.107259	Quercus rubra	0.0791812
0.107259	Fagus grandifolia	0.0791812
0.107259	Acer saccharum	0.0413927
0.151912	Holcus lanatus	0.201397
0.151912	Rumex acetosella	0.198657
0.1231	Dialium guianense	0.0681859
0.0875118	Dialium guianense	0.0681859
0.0875118	Inga sp	-0.0132283
0.0875118	Pouteria sp	-0.148742
0.37089	Achillea millefolium	0.350248
0.37089	Achillea millefolium	0.41162
0.37089	Agrostis capillaris	0.136721
0.37089	Agrostis capillaris	0.167317
0.37089	Agrostis capillaris	0.371068
0.37089	Agrostis capillaris	0.382017
0.37089	Agrostis capillaris	0.376577
0.37089	Agrostis stolonifera	0.342423
0.37089	Anthoxanthum odoratum	0.117271
0.37089	Anthoxanthum odoratum	0.532754
0.37089	Anthoxanthum odoratum	0.170262
0.37089	Anthoxanthum odoratum	0.222716
0.37089	Anthoxanthum odoratum	0.465383
0.37089	Anthoxanthum odoratum	0.4133
0.37089	Carex flacca	0.252853
0.37089	Carex hirta	0.240549
0.37089	Dactylis glomerata	0.453318
0.37089	Dactylis glomerata	0.198657
0.37089	Dactylis glomerata	0.287802
0.37089	Dactylis glomerata	0.453318
0.37089	Dactylis glomerata	0.283301
0.37089	Dactylis glomerata	0.465383
0.37089	Festuca rubra	0.103804
0.37089	Festuca rubra	0.190332
0.37089	Festuca rubra	0.181844
0.37089	Holcus lanatus	0.212188
0.37089	Holcus lanatus	0.536558
0.37089	Holcus lanatus	0.456366
0.37089	Holcus lanatus	0.230449
0.37089	Holcus lanatus	0.271842
0.37089	Holcus lanatus	0.426511
0.37089	Lolium perenne	0.471292
0.37089	Lolium perenne	0.117271
0.37089	Lolium perenne	0.193125
0.37089	Lolium perenne	0.559907
0.37089	Lotus corniculatus	0.227887
0.37089	Lotus corniculatus	0.30963
0.37089	Lotus corniculatus	0.206826
0.37089	Molinia caerulea	0.164353
0.37089	Plantago lanceolata	0.146128
0.37089	Plantago lanceolata	0.474216
0.37089	Plantago lanceolata	0.423246
0.37089	Plantago lanceolata	0.374748
0.37089	Plantago lanceolata	0.287802
0.37089	Plantago lanceolata	0.1959
0.37089	Poa pratensis	0.318063
0.37089	Poa pratensis	0.232996
0.37089	Rumex acetosa	0.480007
0.37089	Rumex acetosa	0.510545
0.37089	Rumex acetosa	0.563481
0.37089	Rumex acetosa	0.70927
0.37089	Trifolium pratense	0.260071
0.37089	Trifolium pratense	0.30103
0.37089	Trifolium pratense	0.414973
0.37089	Trifolium pratense	0.382017
0.37089	Trifolium pratense	0.348305
0.37089	Trifolium pratense	0.429752
0.37089	Urtica dioica	0.679428
0.243141	Ligularia virgaurea	0.445604
0.225732	Gentiana straminea	0.401056
0.225732	Kobresia parva	0.128722
0.225732	Lamiophlomis rotata	0.273278
0.225732	Ligularia virgaurea	-0.0423284
0.225732	Polygonum viviparum	0.404492
0.225732	Potentilla anserina	-0.0174619
0.255196	Elymus nutans	0.415396
0.255196	Leymus secalinus	0.202568
0.255196	Stipa purpurea	-0.000576345
0.065533	Schima superba	-0.0604807
0.065533	Toxicodendron succedaneum	0.075547
0.130885	Spiraea alpina	0.11227
0.130885	Spiraea blumei	0.101747
0.130885	Potentilla fruticosa	0.0845763
0.130885	Caragana jubata	0.140194
0.130885	Salix oritrepha	0.215638
0.3008	Artemisia capillaris	0.318521
0.3008	Artemisia capillaris	0.384009
0.3008	Artemisia capillaris	0.550192
0.3008	Artemisia mongolica	0.363892
0.3008	Artemisia mongolica	0.324092
0.3008	Artemisia mongolica	0.142574
0.3008	Artemisia mongolica	0.531236
0.3008	Artemisia mongolica	0.615044
0.3008	Artemisia mongolica	0.651782
0.3008	Artemisia sacrorum	0.284656
0.3008	Artemisia sacrorum	0.360528
0.3008	Artemisia sacrorum	0.350586
0.3008	Neopallasia pectinata	0.18436
0.278233	Ligularia virgaurea	0.252853
0.278233	Elymus nutans	0.164353
0.278233	Artemisia frigida	0.392697
0.278233	Galium verum	0.348305
0.132761	Rhus chinensis	0.143951
0.132761	Rhus chinensis	0.303412
-0.200715	Ternstroemia gymnanthera	-0.356547
-0.200715	Ternstroemia gymnanthera	-0.356547
0.137384	Rhododendron thymifolium	0.146128
0.137384	Caragana jubata	0.273927
0.137384	Salix oritrepha	0.180126
-0.211197	Dicranopteris dichotoma	-0.619789
-0.211197	Lycopodium cernuum	-0.267606
-0.211197	Myrsine africana	-0.244125
-0.211197	Myrsine africana	-0.0604807
-0.211197	Pinus armandii	-0.366532
-0.211197	Pinus armandii	0.11059
-0.211197	Pinus yunnanensis	-0.619789
-0.030089	Artemisia frigida	-0.15956
-0.030089	Artemisia frigida	-0.107526
-0.030089	Artemisia sacrorum	-0.276963
-0.030089	Artemisia sacrorum	-0.182017
-0.030089	Artemisia sacrorum	-0.0370007
-0.030089	Artemisia scoparia	-0.0431213
-0.030089	Artemisia scoparia	0.0445018
-0.030089	Artemisia scoparia	-0.131214
-0.030089	Artemisia scoparia	-0.123028
-0.030089	Artemisia scoparia	0.212321
0.0067249	Achnatherum splendens	0.123852
0.0067249	Achnatherum splendens	-0.0409586
0.0067249	Achnatherum splendens	-0.0315171
0.0067249	Achnatherum splendens	0.190332
0.0067249	Achnatherum splendens	0.184691
0.0067249	Achnatherum splendens	-0.244125
0.0067249	Achnatherum splendens	-0.0604807
0.0067249	Achnatherum splendens	0.181844
0.0067249	Achnatherum splendens	0.252853
0.0067249	Achnatherum splendens	-0.744727
0.0067249	Achnatherum splendens	0.00860017
0.0067249	Achnatherum splendens	-0.236572
0.0067249	Achnatherum splendens	-0.0809219
0.0067249	Achnatherum splendens	0.0374265
0.0067249	Achnatherum splendens	0.161368
0.0067249	Achnatherum splendens	-0.0555173
0.0067249	Achnatherum splendens	0.0934217
0.0067249	Achnatherum splendens	-0.0268721
0.0067249	Ammopiptanthus mongolicus	0.269513
0.0067249	Artemisia ordosica	-0.09691
0.0067249	Leymus secalinus	-0.0409586
0.0067249	Nitraria tangutorum	-0.0362122
0.0067249	Scorzonera mongolica var. putjatae	0.0413927
0.0067249	Scorzonera mongolica var. putjatae	0.0413927
0.0067249	Suaeda corniculata	0.198657
0.074527	Albizia julibrissin	0.240549
0.074527	Aralia chinensis	0.324282
0.074527	Camellia sinensis	-0.229148
0.074527	Camellia sinensis	-0.167491
0.074527	Camellia sinensis	-0.283997
0.074527	Camellia sinensis	-0.200659
0.074527	Castanopsis carlesii	-0.0315171
0.074527	Castanopsis carlesii	-0.229148
0.074527	Castanopsis fargesii	-0.142668
0.074527	Castanopsis fargesii	-0.00877392
0.074527	Castanopsis fargesii	-0.113509
0.074527	Cunninghamia lanceolata	-0.148742
0.074527	Cunninghamia lanceolata	0.0293838
0.074527	Cunninghamia lanceolata	-0.00436481
0.074527	Dalbergia hupeana	-0.0409586
0.074527	Dalbergia hupeana	0.117271
0.074527	Lindera fragrans	-0.05061
0.074527	Prunus padus	0.139879
0.074527	Rhus chinensis	0.178977
0.074527	Toxicodendron succedaneum	-0.0177288
0.074527	Toxicodendron succedaneum	0.214844
0.074527	Toxicodendron succedaneum	-0.05061
0.074527	Toxicodendron succedaneum	0.00432137
0.0962283	Rhus chinensis	0.0860037
0.0962283	Corylus heterophylla	0.176091
0.0962283	Myrsine africana	0.0437551
0.0962283	Lyonia ovalifolia	0.0187005
0.0962283	Quercus fabri	0.11294
-0.0154931	Pyracantha fortuneana	0.107888
0.0362964	Pyracantha fortuneana	-0.306273
0.0478416	Vitex negundo	0.0835026
0.0478416	Indigofera pseudotinctoria Matsum.	0.136086
0.107413	Litsea pungens	0.32838
0.107413	Castanea sequinii	0.143639
0.107413	Lyonia ovalifolia	-0.0447935
0.107413	Quercus fabri	0.23955
-0.0958049	Rosa cymosa	-0.0835461
-0.0958049	Viburnum utile	-0.0381045
-0.0958049	Myrsine africana	-0.138466
-0.0958049	Pyracantha fortuneana	-0.0920515
-0.0958049	Rosa multiflora	-0.163676
-0.030368	Cipadessa cinerascens	-0.298432
-0.030368	Rhus chinensis	0.0153598
-0.030368	Phyllanthus emblica	-0.00877392
-0.0511292	Pyracantha fortuneana	-0.0530567
-0.0511292	Zanthoxylum armatum	0.0996806
-0.0511292	Quercus fabri	-0.05061
-0.0904683	Quercus fabri	-0.0814455
-0.0904683	Myrsine africana	-0.0893756
-0.0904683	Rhus chinensis	-0.135489
-0.131886	Viburnum utile	-0.0634863
-0.131886	Rosa cymosa	-0.447332
-0.131886	Pyracantha fortuneana	-0.149967
-0.0533915	Albizia julibrissin	0.178977
-0.0533915	Dicranopteris dichotoma	-0.167491
-0.0533915	Rhodomyrtus tomentosa	-0.107905
0.0754101	Corylus heterophylla	0.135133
0.0754101	Lyonia ovalifolia	0.117934
0.0754101	Pyracantha fortuneana	0.0257154
0.0754101	Quercus fabri	0.0406023
0.0754101	Rhododendron simsii	0.0576661
-0.32351	Cunninghamia lanceolata	-0.130768
-0.32351	Cyclobalanopsis glauca	-0.769551
-0.32351	Dicranopteris dichotoma	-0.886057
-0.32351	Dicranopteris dichotoma	-0.443697
-0.32351	Dicranopteris dichotoma	-0.619789
-0.32351	Dicranopteris dichotoma	-0.408935
-0.32351	Dicranopteris dichotoma	-0.283997
-0.32351	Dicranopteris dichotoma	-0.236572
-0.32351	Woodwardia japonica	-0.39794
-0.00491304	Rosa cymosa	0.06032
-0.00491304	Coriaria nepalensis	-0.0819697
-0.00491304	Lindera fragrans	-0.079355
-0.00491304	Pyracantha fortuneana	0.0366289
-0.0423964	Rosa cymosa	-0.10902
-0.0423964	Myrsine africana	-0.183096
-0.0423964	Pyracantha fortuneana	-0.0660068
0.215532	Aralia chinensis	0.20412
0.215532	Aralia chinensis	0.178977
0.215532	Aralia chinensis	0.214844
0.215532	Carpinus turczaninowii	0.181844
0.215532	Carpinus turczaninowii	0.120574
0.215532	Carpinus turczaninowii	0.127105
0.215532	Celastrus orbiculatus	-0.0705811
0.215532	Celastrus orbiculatus	0.178977
0.215532	Corylus heterophylla	0.307496
0.215532	Corylus heterophylla	0.209515
0.215532	Corylus heterophylla	0.130334
0.215532	Cotinus coggygria	-0.102373
0.215532	Cotinus coggygria	0.235528
0.215532	Cotinus coggygria	0.170262
0.215532	Euonymus alatus	0.100371
0.215532	Euonymus alatus	0.146128
0.215532	Euonymus alatus	0.170262
0.215532	Forsythia suspensa	0.278754
0.215532	Grewia biloba	0.164353
0.215532	Grewia biloba	0.264818
0.215532	Lespedeza bicolor	0.181844
0.215532	Lespedeza bicolor	0.1959
0.215532	Lespedeza bicolor	0.176091
0.215532	Litsea pungens	0.359835
0.215532	Litsea pungens	0.334454
0.215532	Litsea pungens	0.50515
0.215532	Litsea pungens	0.39794
0.215532	Litsea pungens	0.39794
0.215532	Litsea pungens	0.170262
0.215532	Lonicera japonica	0.378398
0.215532	Lonicera japonica	0.567026
0.215532	Lonicera japonica	0.120574
0.215532	Pinus tabulaeformis	0.0211893
0.215532	Pinus tabulaeformis	0.0211893
0.215532	Pinus tabulaeformis	0.206826
0.215532	Quercus aliena	0.123852
0.215532	Quercus aliena	0.155336
0.215532	Quercus aliena	0.214844
0.215532	Quercus variabilis	-0.0177288
0.215532	Quercus variabilis	0.133539
0.215532	Quercus variabilis	0.257679
0.215532	Spiraea blumei	0.00432137
0.215532	Spiraea blumei	-0.0177288
0.215532	Spiraea blumei	0.0128372
0.215532	Ulmus japonica	0.591065
0.488843	Platycladus orientalis	0.672098
0.488843	Platycladus orientalis	0.230449
0.488843	Quercus aliena	0.342423
0.488843	Quercus aliena	0.716003
0.488843	Quercus variabilis	0.633468
0.488843	Quercus variabilis	0.255273
0.488843	Quercus wutaishanica	0.653213
0.488843	Quercus wutaishanica	0.230449
0.488843	Rhododendron mariesii	0.556303
0.488843	Rhododendron mariesii	0.176091
0.144185	Sophora davidii	0.252368
0.144185	Rosa hugonis	0.0986437
0.144185	Forsythia suspensa	0.0461048
0.343276	Artemisia argyi	0.424228
0.0983904	Cryptocarya chinensis	0.382017
0.0983904	Cryptocarya chinensis	0.071882
0.0983904	Cryptocarya chinensis	0.419956
0.0983904	Dimocarpus longan	-0.0177288
0.0983904	Dimocarpus longan	0.136721
0.0983904	Leucaena leucocephala	0.0899051
0.0983904	Leucaena leucocephala	0.170262
0.0983904	Leucaena leucocephala	0.247973
-0.0720485	Quercus fabri	-0.0990869
-0.0720485	Rhus chinensis	-0.0400052
-0.0720485	Loropetalum chinense	-0.139063
-0.126556	Castanopsis carlesii	-0.200659
-0.126556	Cryptocarya chinensis	-0.376751
-0.126556	Dimocarpus longan	-0.0861861
-0.126556	Psychotria rubra	-0.236572
-0.126556	Pterospermum heterophyllum	0.071882
-0.126556	Rhodomyrtus tomentosa	-0.455932
-0.126556	Ternstroemia gymnanthera	-0.455932
0.134351	Rhodomyrtus tomentosa	-0.180456
-0.013596	Artemisia ordosica	0.11059
-0.013596	Glycyrrhiza uralensis	0.164353
-0.013596	Leymus secalinus	-0.0132283
0.270927	Casuarina equisetifolia	0.113943
0.270927	Cryptocarya chinensis	-0.455932
0.270927	Dicranopteris dichotoma	0.146128
0.270927	Dodonaea viscosa	0.414973
0.270927	Phyllanthus emblica	0.230449
0.270927	Psychotria rubra	0.30103
0.270927	Pterospermum heterophyllum	0.39794
0.270927	Rhodomyrtus tomentosa	0.230449
0.270927	Schima superba	-0.09691
0.270927	Vitex negundo	0.672098
0.057504	Rhus chinensis	0.024075
0.057504	Ziziphus jujuba var. spinosa	-0.0619809
0.057504	Coriaria nepalensis	-0.152427
0.303318	Achnatherum splendens	-0.0268721
0.303318	Betula fruticosa	0.190332
0.303318	Glycyrrhiza uralensis	0.164353
0.303318	Glycyrrhiza uralensis	0.100371
0.303318	Glycyrrhiza uralensis	0.225309
0.303318	Limonium bicolor	0.357935
0.303318	Limonium bicolor	0.357935
0.303318	Nitraria sibirica	0.1959
0.303318	Nitraria sibirica	0.330414
0.303318	Pinus tabulaeformis	-0.107905
0.303318	Pinus tabulaeformis	-0.107905
0.303318	Platycladus orientalis	0.25042
0.303318	Polygonum sibiricum	0.227887
0.303318	Polygonum sibiricum	0.562293
0.303318	Polygonum sibiricum	0.432969
0.303318	Scorzonera mongolica var. putjatae	0.450249
0.303318	Suaeda corniculata	0.342423
0.303318	Suaeda corniculata	0.445604
0.303318	Suaeda corniculata	0.481443
0.303318	Suaeda corniculata	0.474216
0.303318	Suaeda corniculata	0.61066
0.303318	Suaeda glauca	0.431364
0.303318	Suaeda salsa	0.342423
0.303318	Suaeda salsa	0.445604
0.303318	Suaeda salsa	0.481443
0.303318	Suaeda salsa	0.474216
0.303318	Suaeda salsa	0.61066
0.143675	Deschampsia flexuosa	-0.09691
0.143675	Empetrum nigrum	0.0413927
0.143675	Vaccinium myrtillus	0.146128
0.129731	Deschampsia flexuosa	0.0791812
0.129731	Empetrum nigrum	0.0413927
0.129731	Vaccinium myrtillus	0.146128
0.273816	Prunus spinosa	0.255273
0.273816	Ribes uva-crispa	0.176091
0.0490341	Rosa hugonis	0.0648322
0.0490341	Rhamnus davurica	0.0124154
0.0490341	Sophora davidii	0.0480532
0.0490341	Forsythia suspensa	-0.0920515
0.0490341	Ziziphus jujuba var. spinosa	0.211921
-0.177127	Dicranopteris dichotoma	-0.200659
-0.177127	Dicranopteris dichotoma	-0.0604807
-0.177127	Rhodomyrtus tomentosa	-0.39794
-0.158337	Castanopsis sclerophylla	0.0413927
-0.158337	Castanopsis sclerophylla	-0.0362122
-0.158337	Cyclobalanopsis glauca	-0.522879
-0.158337	Cyclobalanopsis glauca	-0.0655015
-0.158337	Dicranopteris dichotoma	-0.21467
-0.158337	Eurya japonica	-0.167491
-0.158337	Pinus massoniana	-0.309804
-0.158337	Pinus massoniana	-0.161151
-0.158337	Pinus massoniana	-0.19382
-0.158337	Pinus massoniana	-0.309804
-0.158337	Quercus fabri	0.0606978
-0.158337	Rhodomyrtus tomentosa	-0.136677
-0.158337	Rhodomyrtus tomentosa	-0.0268721
-0.00491512	Cunninghamia lanceolata	-0.200659
-0.00491512	Cunninghamia lanceolata	-0.154902
-0.00491512	Dicranopteris dichotoma	-0.39794
-0.00491512	Dicranopteris dichotoma	-0.124939
-0.00491512	Dicranopteris dichotoma	-0.161151
-0.00491512	Dicranopteris dichotoma	-0.0757207
-0.00491512	Dicranopteris dichotoma	-0.187087
-0.00491512	Dicranopteris dichotoma	0.187521
-0.00491512	Liquidambar formosana	0.161368
-0.00491512	Loropetalum chinense	0.064458
-0.00491512	Loropetalum chinense	0.190332
-0.00491512	Loropetalum chinense	-0.0268721
-0.00491512	Rhododendron simsii	0.322219
-0.00491512	Rhododendron simsii	0.330414
-0.058048	Cotinus coggygria	-0.0462403
-0.058048	Myrsine africana	-0.0550241
-0.058048	Viburnum utile	-0.0644927
-0.058048	Quercus variabilis	-0.140261
0.10348	Chloris virgata	0.468347
0.10348	Salicornia europaea	0.0293838
0.10348	Salicornia europaea	0.120574
0.10348	Scorzonera mongolica var. putjatae	0.181844
0.10348	Suaeda glauca	0.176091
0.10348	Suaeda glauca	0.139879
0.10348	Suaeda salsa	-0.09691
0.10348	Suaeda salsa	0.0681859
0.10348	Suaeda salsa	0.170262
0.10348	Ziziphus jujuba var. spinosa	0.155336
-0.195033	Baeckea frutescens	-0.124939
-0.195033	Baeckea frutescens	-0.207608
-0.195033	Dicranopteris dichotoma	-0.420216
-0.195033	Dicranopteris dichotoma	-0.387216
-0.195033	Dicranopteris dichotoma	-0.267606
-0.195033	Dicranopteris dichotoma	-0.387216
-0.195033	Dicranopteris dichotoma	-0.455932
-0.195033	Lycopodium cernuum	-0.275724
-0.195033	Lycopodium cernuum	-0.229148
-0.195033	Lycopodium cernuum	-0.309804
-0.195033	Lycopodium cernuum	-0.229148
-0.195033	Melastoma candidum	-0.124939
-0.195033	Melastoma candidum	0.0334238
-0.195033	Melastoma candidum	-0.0222764
-0.195033	Melastoma candidum	-0.00877392
-0.195033	Pinus massoniana	-0.107905
-0.195033	Rhaphiolepis indica	-0.0177288
-0.195033	Rhaphiolepis indica	-0.0177288
-0.195033	Rhodomyrtus tomentosa	-0.346787
-0.195033	Rhodomyrtus tomentosa	-0.431798
-0.195033	Rhodomyrtus tomentosa	-0.327902
-0.195033	Rhodomyrtus tomentosa	-0.327902
-0.195033	Rhodomyrtus tomentosa	-0.0809219
-0.0477391	Quercus fabri	0.117934
-0.0477391	Quercus variabilis	-0.0700704
-0.0477391	Cotinus coggygria	-0.175874
-0.0477391	Loropetalum chinense	-0.0856568
-0.0477391	Quercus serrata	-0.025028
0.125925	Achnatherum splendens	-0.154902
0.125925	Achnatherum splendens	-0.537602
0.125925	Nitraria sibirica	0.230449
0.125925	Nitraria sibirica	0.0413927
0.125925	Nitraria sibirica	0.243038
0.125925	Nitraria sibirica	0.184691
0.125925	Nitraria sibirica	0.0413927
0.125925	Nitraria sibirica	0.488551
0.125925	Polygonum sibiricum	0.0827854
0.125925	Potentilla anserina	0.071882
0.125925	Salicornia europaea	0.045323
0.125925	Salicornia europaea	0.267172
0.125925	Salicornia europaea	0.158362
0.125925	Salicornia europaea	0.0899051
0.125925	Scorzonera mongolica var. putjatae	0.390935
0.125925	Scorzonera mongolica var. putjatae	0.555094
0.125925	Scorzonera mongolica var. putjatae	0.0863598
0.125925	Scorzonera mongolica var. putjatae	0.158362
0.125925	Scorzonera mongolica var. putjatae	0.429752
0.125925	Scorzonera mongolica var. putjatae	0.161368
0.125925	Scorzonera mongolica var. putjatae	0.498311
0.125925	Scorzonera mongolica var. putjatae	0.243038
0.125925	Suaeda corniculata	-0.173925
0.125925	Suaeda corniculata	-0.886057
0.125925	Suaeda corniculata	0.190332
0.125925	Suaeda corniculata	0.240549
0.125925	Suaeda corniculata	0.152288
0.125925	Suaeda corniculata	-0.346787
0.125925	Suaeda corniculata	-0.468521
0.125925	Suaeda glauca	0
0.125925	Suaeda glauca	0.1959
0.125925	Suaeda glauca	0.181844
0.125925	Suaeda glauca	0.0293838
0.224856	Ostryopsis davidiana	-0.0655015
0.224856	Periploca sepium	0.394452
0.224856	Platycladus orientalis	-0.0809219
0.224856	Quercus wutaishanica	-0.337242
0.224856	Rhododendron micranthum	0.0128372
0.224856	Ulmus pumila	0.383815
0.224856	Ziziphus jujuba var. spinosa	0.178977
0.224856	Ziziphus jujuba var. spinosa	0.507856
0.0570642	Artemisia annua	0.361021
0.0570642	Artemisia annua	0.262567
0.0570642	Artemisia annua	0.352307
0.0570642	Artemisia lavandulifolia	-0.0024443
0.0570642	Artemisia lavandulifolia	0.066464
0.0570642	Artemisia sacrorum	-0.243436
0.0570642	Artemisia sacrorum	-0.240341
0.0570642	Artemisia sacrorum	-0.21716
0.0570642	Artemisia scoparia	0.124591
0.0570642	Artemisia scoparia	0.244053
0.0570642	Artemisia scoparia	0.218281
0.0607778	Artemisia annua	-0.122424
0.0607778	Artemisia annua	-0.00106217
0.0607778	Artemisia argyi	-0.113417
0.0607778	Artemisia argyi	0.239821
0.0607778	Artemisia capillaris	0.302269
0.0607778	Artemisia scoparia	0.0768348
0.0607778	Artemisia scoparia	0.381795
0.0607778	Artemisia scoparia	0.110088
-0.43078	Dicranopteris dichotoma	-0.721246
-0.43078	Lycopodium cernuum	-0.619789
-0.0846526	Cryptocarya chinensis	-0.309804
-0.0846526	Cryptocarya chinensis	-0.0409586
-0.0846526	Cryptocarya chinensis	-0.173925
-0.0846526	Dimocarpus longan	0.00432137
-0.0846526	Dimocarpus longan	0.232996
-0.0846526	Psychotria rubra	-0.21467
-0.0846526	Psychotria rubra	-0.30103
-0.0846526	Schima superba	-0.327902
-0.0846526	Schima superba	-0.443697
-0.0846526	Schima superba	-0.387216
-0.232542	Cryptocarya chinensis	-0.05061
-0.232542	Cryptocarya chinensis	-0.420216
-0.232542	Pinus massoniana	-0.136677
-0.232542	Psychotria rubra	-0.39794
-0.232542	Schima superba	-0.221849
-0.232542	Schima superba	-0.207608
-0.195515	Cyclobalanopsis glauca	-0.161151
-0.195515	Dicranopteris dichotoma	-0.420216
-0.195515	Woodwardia japonica	0.045323
-0.0910109	Schima superba	-0.102373
-0.0798865	Dicranopteris dichotoma	-0.508638
-0.0798865	Dicranopteris dichotoma	-0.431798
-0.0798865	Loropetalum chinense	0.469822
-0.0798865	Loropetalum chinense	0.232996
-0.0798865	Lycopodium cernuum	-0.221849
0.389593	Nitraria sibirica	0.330414
0.389593	Phragmites communis	0.149219
0.389593	Phragmites communis	0.227887
0.389593	Phragmites communis	0.075547
0.389593	Polygonum sibiricum	0.40824
0.389593	Polygonum sibiricum	0.365488
0.389593	Suaeda corniculata	0.574031
0.389593	Suaeda corniculata	0.592177
0.389593	Suaeda salsa	0.574031
0.389593	Suaeda salsa	0.592177
-0.0178643	Cunninghamia lanceolata	0.0211893
-0.0178643	Schima superba	-0.130768
0.11978	Stipa krylovii	0.045323
0.0436995	Ulmus macrocarpa	0.0394141
0.0436995	Ulmus macrocarpa	-0.0685421
0.0436995	Ulmus macrocarpa	0.165838
0.0436995	Ulmus macrocarpa	0.0244857
0.0436995	Ulmus macrocarpa	0.121888
0.0436995	Caragana rosea	-0.167491
0.0436995	Caragana rosea	0.0232525
0.0436995	Caragana rosea	-0.0204516
0.0436995	Caragana rosea	-0.0264104
0.0436995	Caragana rosea	-0.0190881
0.0436995	Caragana rosea	-0.104577
0.0436995	Caragana rosea	-0.0639892
0.0436995	Caragana rosea	-0.0222764
0.0436995	Caragana rosea	-0.0594835
0.0436995	Caragana rosea	-0.0177288
0.0436995	Caragana rosea	-0.0685421
0.0436995	Caragana rosea	-0.0241089
0.0436995	Caragana rosea	-0.0846002
0.0436995	Caragana rosea	-0.0649968
0.0436995	Caragana rosea	-0.0462403
0.0436995	Leptopus chinensis	-0.0560111
0.0436995	Leptopus chinensis	-0.114074
0.0436995	Leptopus chinensis	-0.0851282
0.0436995	Leptopus chinensis	-0.0783135
0.0436995	Leptopus chinensis	-0.0867161
-0.11411	Dicranopteris dichotoma	-0.455932
-0.11411	Dicranopteris dichotoma	-0.337242
-0.11411	Dicranopteris dichotoma	-0.29243
-0.11411	Dicranopteris dichotoma	-0.29243
-0.11411	Dicranopteris dichotoma	-0.408935
-0.11411	Dicranopteris dichotoma	-0.337242
-0.11411	Dicranopteris dichotoma	-0.236572
-0.11411	Dicranopteris dichotoma	-0.29243
-0.11411	Eurya japonica	-0.387216
-0.11411	Eurya japonica	-0.130768
-0.11411	Eurya japonica	-0.130768
-0.11411	Eurya japonica	-0.267606
-0.11411	Eurya japonica	-0.180456
-0.11411	Eurya japonica	-0.113509
-0.11411	Eurya japonica	-0.0268721
-0.11411	Gardenia jasminoides	-0.0757207
-0.11411	Gardenia jasminoides	-0.09691
-0.11411	Gardenia jasminoides	0.0530784
-0.11411	Loropetalum chinense	-0.130768
-0.11411	Loropetalum chinense	-0.0757207
-0.11411	Loropetalum chinense	-0.136677
-0.11411	Loropetalum chinense	-0.091515
-0.11411	Loropetalum chinense	0.136721
-0.11411	Lycopodium cernuum	0.0128372
-0.11411	Pinus massoniana	-0.142668
-0.11411	Quercus fabri	0.00860017
-0.11411	Quercus fabri	0.0413927
-0.11411	Quercus fabri	-0.148742
-0.11411	Rhododendron simsii	-0.0655015
-0.11411	Rhododendron simsii	-0.0705811
-0.11411	Rhododendron simsii	-0.180456
-0.11411	Rhododendron simsii	-0.102373
-0.11411	Vaccinium bracteatum	-0.0861861
-0.11411	Vaccinium bracteatum	-0.0861861
-0.11411	Woodwardia japonica	-0.124939
-0.11411	Woodwardia japonica	-0.200659
-0.11411	Woodwardia japonica	-0.161151
-0.11411	Woodwardia japonica	-0.0222764
-0.11411	Woodwardia japonica	-0.21467
-0.11411	Woodwardia japonica	-0.0604807
0.291966	Artemisia frigida	0.501059
0.291966	Artemisia frigida	0.40824
0.291966	Caragana microphylla	0.495544
0.291966	Koeleria cristata	0.113943
0.291966	Medicago ruthenica	0.421604
0.291966	Reaumuria songarica	0.262451
0.291966	Stipa grandis	0.045323
0.248049	Chloris virgata	0.591065
0.248049	Limonium bicolor	0.380211
0.248049	Phragmites communis	0.292256
0.248049	Polygonum sibiricum	0.10721
0.248049	Suaeda salsa	0.187521
0.248049	Suaeda salsa	0.517196
0.143594	Phragmites communis	-0.124939
0.143594	Pinus tabulaeformis	-0.00877392
0.143594	Robinia pseudoacacia	0.225309
0.143594	Suaeda salsa	0.30103
0.143594	Tamarix chinensis	-0.267606
0.320384	Artemisia frigida	0.487785
0.320384	Caragana microphylla	0.326285
0.320384	Caragana stenophylla	0.224406
0.170278	Acanthopanax senticosus	0.60206
0.170278	Carpinus turczaninowii	0.0569049
0.170278	Celastrus orbiculatus	0.38739
0.170278	Corylus heterophylla	0.0530784
0.170278	hippophae rhamnoides	0.450249
0.170278	Juglans mandshurica	0.235528
0.170278	Leptopus chinensis	0.049218
0.170278	Lespedeza bicolor	-0.161151
0.170278	Lespedeza davurica	0.09691
0.170278	Lonicera chrysantha	0.170262
0.170278	Malus baccata	0.597695
0.170278	Myripnois dioica	-0.113509
0.170278	Phellodendron amurense	0.369216
0.170278	Populus davidiana	0.25042
0.170278	Prunus armeniaca	0.0211893
0.170278	Quercus mongolica	-0.00436481
0.170278	Rhamnus parvifolia	0.045323
0.170278	Rhododendron micranthum	0.00860017
0.170278	Ribes mandshuricum	0.217484
0.170278	Rubus crataegifolius	0.100371
0.170278	Salix caprea	0.161368
0.170278	Sambucus williamsii	0.535294
0.170278	Schisandra chinensis	0.324282
0.170278	Spiraea pubescens	0.075547
0.170278	Spiraea trilobata	0.0334238
0.170278	Tilia amurensis	0.38739
0.170278	Tilia mandshurica	0.146128
0.170278	Viburnum mongolicum	0.0827854
0.170278	Vitis amurensis	0.170262
0.240332	Acanthopanax senticosus	0.60206
0.240332	Artemisia sacrorum	0.146128
0.240332	Carpinus turczaninowii	0.0569049
0.240332	Celastrus orbiculatus	0.38739
0.240332	Corylus heterophylla	0.0530784
0.240332	hippophae rhamnoides	0.450249
0.240332	Juglans mandshurica	0.235528
0.240332	Leptopus chinensis	0.049218
0.240332	Lespedeza bicolor	-0.161151
0.240332	Lespedeza davurica	0.09691
0.240332	Lonicera chrysantha	0.170262
0.240332	Malus baccata	0.597695
0.240332	Myripnois dioica	-0.113509
0.240332	Phellodendron amurense	0.369216
0.240332	Populus davidiana	0.25042
0.240332	Prunus armeniaca	0.0211893
0.240332	Quercus mongolica	-0.00436481
0.240332	Rhamnus parvifolia	0.045323
0.240332	Rhododendron micranthum	0.00860017
0.240332	Ribes mandshuricum	0.217484
0.240332	Rubus crataegifolius	0.100371
0.240332	Salix caprea	0.161368
0.240332	Sambucus williamsii	0.535294
0.240332	Schisandra chinensis	0.324282
0.240332	Spiraea pubescens	0.075547
0.240332	Spiraea trilobata	0.0334238
0.240332	Tilia amurensis	0.38739
0.240332	Tilia mandshurica	0.146128
0.240332	Ulmus pumila	0.795185
0.240332	Viburnum mongolicum	0.0827854
0.240332	Vitis amurensis	0.170262
0.240332	Quercus wutaishanica	0.0413927
0.0206925	Rhus chinensis	-0.0496351
0.0206925	Dalbergia hupeana	0.0285713
0.0206925	Quercus serrata	-0.0385789
0.0206925	Quercus aliena	0.128076
-0.169192	Castanea sequinii	0.0899051
-0.169192	Castanopsis sclerophylla	0.0334238
-0.169192	Castanopsis sclerophylla	-0.244125
-0.169192	Cyclobalanopsis glauca	-0.0409586
-0.169192	Dicranopteris dichotoma	-0.366532
-0.169192	Dicranopteris dichotoma	-0.346787
-0.169192	Pinus massoniana	-0.0861861
-0.169192	Pinus massoniana	-0.09691
-0.169192	Quercus acutissima	-0.30103
-0.169192	Quercus fabri	-0.275724
-0.169192	Rhododendron simsii	-0.107905
-0.169192	Schima superba	-0.19382
-0.169192	Vaccinium bracteatum	-0.366532
-0.169192	Vaccinium bracteatum	-0.0655015
0.262306	Betula fruticosa	0.329728
0.262306	Leymus secalinus	0.159617
0.12565	Prunus padus	0.0220157
0.12565	Quercus aliena	0.158664
0.12565	Quercus acutissima	0.15137
0.12565	Rhus chinensis	0.196176
-0.0673887	Platycarya strobilacea	-0.0245682
-0.0673887	Rhododendron simsii	-0.140862
-0.0673887	Dalbergia hupeana	-0.00305075
-0.0673887	Quercus serrata	-0.0555173
-0.0051156	Acer truncatum	0.0211893
-0.0051156	Pinus tabulaeformis	-0.251812
-0.0051156	Pinus tabulaeformis	-0.236572
-0.0051156	Quercus acutissima	0.230449
-0.0051156	Quercus aliena	0.0791812
-0.0051156	Quercus variabilis	0
-0.0051156	Quercus variabilis	-0.200659
-0.0051156	Quercus wutaishanica	0.0791812
-0.0051156	Robinia pseudoacacia	0.113943
-0.0358182	Grewia biloba	0.0722499
-0.0358182	Grewia biloba	0.0277572
-0.0358182	Grewia biloba	0.0326188
-0.0358182	Caragana rosea	-0.191114
-0.0358182	Caragana rosea	0.277609
-0.0358182	Caragana rosea	-0.118045
-0.0358182	Caragana rosea	-0.181774
-0.0358182	Caragana rosea	0.260548
-0.0358182	Caragana rosea	0.399847
-0.0358182	Caragana rosea	-0.128427
-0.0358182	Caragana rosea	0.223496
-0.0358182	Caragana rosea	-0.129596
-0.0358182	Caragana rosea	-0.126679
-0.0358182	Caragana rosea	-0.10513
-0.0358182	Caragana rosea	-0.0186345
-0.0358182	Caragana rosea	-0.0329203
-0.0358182	Caragana rosea	0.182985
-0.0358182	Caragana rosea	-0.080399
-0.0358182	Vitex negundo var.heterophylla	-0.0163737
-0.0358182	Vitex negundo var.heterophylla	-0.155523
-0.0358182	Vitex negundo var.heterophylla	-0.0809219
-0.0358182	Vitex negundo var.heterophylla	-0.0457575
-0.0358182	Vitex negundo var.heterophylla	-0.0310503
-0.0358182	Myripnois dioica	-0.297569
-0.0358182	Myripnois dioica	-0.223299
-0.0358182	Myripnois dioica	-0.19382
-0.0358182	Myripnois dioica	-0.174574
-0.0358182	Myripnois dioica	-0.167491
-0.0358182	Leptopus chinensis	0.0546131
-0.0358182	Leptopus chinensis	-0.00612309
-0.0358182	Leptopus chinensis	0.0187005
-0.0358182	Leptopus chinensis	-0.0644927
-0.0358182	Leptopus chinensis	0.0445398
-0.0358182	Leptopus chinensis	0.0791812
-0.0358182	Leptopus chinensis	0.117603
-0.0358182	Leptopus chinensis	0.0406023
-0.0358182	Leptopus chinensis	0.134814
-0.0358182	Leptopus chinensis	0.0305997
-0.0358182	Leptopus chinensis	0.0507663
-0.0358182	Leptopus chinensis	0.138303
-0.0358182	Leptopus chinensis	0.119915
-0.0358182	Leptopus chinensis	-0.0209071
-0.0358182	Leptopus chinensis	0.0253059
-0.0358182	Spiraea trilobata	-0.127844
-0.0358182	Spiraea trilobata	-0.180456
-0.0358182	Spiraea trilobata	-0.131944
-0.0358182	Spiraea trilobata	-0.277366
-0.0358182	Spiraea trilobata	-0.266803
0.231428	Acer mono	0.184691
0.231428	Artemisia annua	0.585461
0.231428	Caragana rosea	0.139879
0.231428	Cotinus coggygria	0.238046
0.231428	Euonymus alatus	0.158362
0.231428	Forsythia suspensa	0.064458
0.231428	Lonicera maackii	0.167317
0.231428	Pinus armandii	-0.0705811
0.231428	Pinus tabulaeformis	-0.0315171
0.231428	Platycladus orientalis	0.394452
0.231428	Quercus variabilis	0.071882
0.231428	Rhamnus globosa	0.0863598
0.231428	Robinia pseudoacacia	0.383815
0.231428	Rosa xanthina	0.0170333
0.231428	Vitex negundo	0.247973
0.231428	Ziziphus jujuba	0.243038
0.231428	Ziziphus jujuba var. spinosa	0.290035
0.155461	Grewia biloba	0.113943
0.155461	Platycladus orientalis	-0.0655015
0.155461	Rhamnus parvifolia	-0.0132283
0.155461	Vitex negundo var.heterophylla	0.0413927
0.155461	Ziziphus jujuba var. spinosa	-0.00877392
-0.278343	Cleyera japonica	-0.244125
-0.278343	Syzygium buxifolium	-0.333482
-0.278343	Rhaphiolepis indica	-0.224754
-0.278343	Litsea cubeba	0.0507663
0.117465	Artemisia frigida	0.31597
0.117465	Artemisia frigida	0.342423
0.117465	Caragana microphylla	0.0211893
0.117465	Caragana microphylla	0.155336
0.117465	Leymus chinensis	-0.05061
0.117465	Leymus chinensis	0.212188
0.117465	Leymus chinensis	0.10721
0.117465	Leymus chinensis	0.120574
0.117465	Stipa krylovii	-0.130768
0.117465	Stipa krylovii	0.0413927
0.117465	Stipa krylovii	-0.443697
0.142174	Achnatherum splendens	0.0413927
0.142174	Agropyron cristatum	-0.154902
0.142174	Artemisia frigida	0.350248
0.142174	Betula platyphylla	0.212188
0.142174	Calamagrostis epigejos	0.0681859
0.142174	Caragana microphylla	0.0530784
0.142174	Cleistogenes squarrosa	-0.107905
0.142174	Cotoneaster acutifolius	0.495544
0.142174	Glycyrrhiza uralensis	0.260071
0.142174	Koeleria cristata	-0.119186
0.142174	Leymus chinensis	-0.0409586
0.142174	Lonicera chrysantha	0.469822
0.142174	Malus baccata	0.278754
0.142174	Medicago ruthenica	0.274158
0.142174	Ostryopsis davidiana	0.193125
0.142174	Populus davidiana	0.25042
0.142174	Potentilla bifurca	0.445604
0.142174	Prunus padus	0.181844
0.142174	Rhamnus ussuriensis	0.181844
0.142174	Rosa davurica	0.0606978
0.142174	Salsola collina	0.480007
0.142174	Spiraea pubescens	0.303196
0.142174	Stellera chamaejasme	0.303196
0.142174	Stipa baicalensis	-0.327902
0.142174	Stipa grandis	-0.229148
0.142174	Stipa krylovii	-0.0362122
0.142174	Suaeda glauca	0.451786
0.142174	Ulmus macrocarpa	0.0791812
0.142174	Ulmus pumila	0.136721
0.138526	Quercus aliena	0.139879
0.138526	Vitex negundo	0.195623
0.138526	Lindera glauca	0.109916
0.138526	Mallotus japonicus	0.210051
0.138526	Rhus chinensis	0.168792
0.0885363	Glochidion puberum	-0.051587
0.0885363	Vitex negundo	0.15351
0.0885363	Rhamnus globosa	-0.0218195
0.0885363	Serissa japonica	0.0390173
0.0885363	Indigofera pseudotinctoria Matsum.	0.322839
0.389538	Betula platyphylla	0.401401
0.389538	Pinus sylvestris var. mongolica	0.130334
0.389538	Potentilla fruticosa	0.432969
0.389538	Rhamnus ussuriensis	0.287802
0.389538	Salix siuzevii	0.257679
0.389538	Serratula centauroides	0.451786
0.165712	Loropetalum chinense	-0.0195421
0.328536	Betula platyphylla	0.401401
0.328536	Pinus sylvestris	0.130334
0.328536	Potentilla fruticosa	0.432969
0.328536	Rhamnus ussuriensis	0.287802
0.328536	Salix siuzevii	0.257679
0.328536	Spiraea salicifolia	0.155336
-0.0871844	Caragana rosea	-0.308035
-0.0871844	Caragana rosea	-0.28567
-0.0871844	Caragana rosea	-0.328827
-0.0871844	Caragana rosea	-0.145694
-0.0871844	Caragana rosea	-0.210419
-0.0871844	Caragana rosea	-0.189767
-0.0871844	Caragana rosea	-0.173277
-0.0871844	Caragana rosea	-0.134304
-0.0871844	Caragana rosea	-0.131944
-0.0871844	Caragana rosea	-0.283162
-0.0871844	Caragana rosea	-0.286509
-0.0871844	Caragana rosea	-0.179142
-0.0871844	Caragana rosea	-0.348722
-0.0871844	Caragana rosea	-0.122629
-0.0871844	Caragana rosea	-0.254145
-0.0871844	Vitex negundo var.heterophylla	0.0480532
-0.0871844	Vitex negundo var.heterophylla	0.143639
-0.0871844	Vitex negundo var.heterophylla	0.0103
-0.0871844	Vitex negundo var.heterophylla	0.261501
-0.0871844	Vitex negundo var.heterophylla	0.0748164
-0.0871844	Leptopus chinensis	0.131939
-0.0871844	Leptopus chinensis	0.0507663
-0.0871844	Leptopus chinensis	0.156549
-0.0871844	Leptopus chinensis	0.12969
-0.0871844	Leptopus chinensis	0.0870712
-0.0871844	Leptopus chinensis	0.0884905
-0.0871844	Leptopus chinensis	0.16346
-0.0871844	Leptopus chinensis	0.0831441
-0.0871844	Leptopus chinensis	0.0895519
-0.0871844	Leptopus chinensis	0.0740847
-0.0871844	Leptopus chinensis	0.0838608
-0.0871844	Leptopus chinensis	0.218273
-0.0871844	Leptopus chinensis	0.12969
-0.0871844	Leptopus chinensis	0.115611
-0.0871844	Leptopus chinensis	0.0285713
-0.0871844	Rubus crataegifolius	-0.321482
-0.0871844	Rubus crataegifolius	-0.432974
-0.0871844	Rubus crataegifolius	-0.248721
-0.0871844	Rubus crataegifolius	-0.170053
-0.0871844	Rubus crataegifolius	-0.35164
-0.0871844	Rubus crataegifolius	-0.196543
-0.0871844	Rubus crataegifolius	-0.0195421
-0.0871844	Rubus crataegifolius	-0.113509
-0.0871844	Rubus crataegifolius	-0.0909791
-0.0871844	Rubus crataegifolius	-0.0872467
-0.0871844	Rubus crataegifolius	-0.325139
-0.0871844	Rubus crataegifolius	-0.197911
-0.0871844	Rubus crataegifolius	-0.160522
-0.0871844	Rubus crataegifolius	-0.124939
-0.0871844	Rubus crataegifolius	-0.137869
0.140486	Kandelia candel	0.176091
0.151933	Stipa grandis	0.0530784
0.151933	Leymus chinensis	0.0211893
0.151933	Lespedeza davurica	0.152288
0.0172797	Castanopsis carlesii	0.0445398
0.0172797	Castanopsis carlesii	0.0629578
0.0172797	Castanopsis fargesii	0.176381
0.0172797	Castanopsis fargesii	0.21643
0.0172797	Castanopsis sclerophylla	0.0182843
0.0172797	Castanopsis sclerophylla	0.0751819
0.0172797	Cunninghamia lanceolata	-0.167491
0.0172797	Cunninghamia lanceolata	-0.159267
0.0172797	Schima superba	0.0480532
0.0172797	Schima superba	0.0576661
0.038973	Quercus serrata	0.0777312
0.038973	Dalbergia hupeana	0.0265333
0.038973	Rhus chinensis	0.0622058
0.038973	Lindera aggregata	0.0595634
0.038973	Loropetalum chinense	-0.278189
-0.174292	Loropetalum chinense	-0.0570004
-0.174292	Camellia sinensis	-0.133122
-0.174292	Rhaphiolepis indica	-0.20412
-0.174292	Ilex chinensis	-0.227678
-0.174292	Vaccinium bracteatum	-0.224754
-0.174292	Cleyera japonica	-0.130768
-0.174292	Rhus chinensis	-0.242604
-0.158741	Rhaphiolepis indica	-0.104025
-0.158741	Loropetalum chinense	-0.0400052
-0.158741	Cleyera japonica	-0.106793
-0.158741	Vaccinium bracteatum	-0.375718
-0.158741	Rhododendron simsii	-0.230623
0.26289	Achnatherum splendens	0.0293838
0.26289	Stipa krylovii	0.206826
0.26289	Caragana stenophylla	0.247973
-0.105328	Cleyera japonica	-0.0273344
-0.105328	Eurya japonica	-0.0979971
-0.105328	Camellia sinensis	-0.229885
-0.105328	Loropetalum chinense	-0.069051
-0.0418827	Dimocarpus longan	-0.0409586
-0.0418827	Dimocarpus longan	0.113943
-0.0418827	Dimocarpus longan	0
-0.00674542	Serissa japonica	-0.129011
-0.00674542	Dalbergia hupeana	0.0417873
-0.00674542	Rhus chinensis	-0.0301184
-0.00674542	Lindera glauca	0.0640834
-0.202674	Cleyera japonica	-0.240332
-0.202674	Vaccinium bracteatum	-0.294992
-0.202674	Loropetalum chinense	-0.136677
-0.202674	Rhododendron simsii	-0.187087
-0.202674	Camellia sinensis	-0.154282
0.0808553	Vitex negundo	0.227115
0.0808553	Loropetalum chinense	0.0923697
0.0808553	Camellia sinensis	0.195069
0.0808553	Quercus fabri	0.00173371
0.0808553	Dalbergia hupeana	0.0211893
0.193275	Aralia chinensis	0.219585
0.193275	Toxicodendron succedaneum	0.242044
0.193275	Dalbergia hupeana	0.178689
0.193275	Quercus aliena	0.196176
0.193275	Loropetalum chinense	0.160469
0.193275	Rhododendron simsii	0.0704073
0.0491786	Quercus fabri	0.0784568
0.0491786	Quercus serrata	0.09691
0.0491786	Castanea sequinii	0.0153598
0.0491786	Rhododendron mariesii	-0.094744
0.0491786	Dalbergia hupeana	0.137987
0.209831	Serratula centauroides	0.298853
0.209831	Agropyron cristatum	-0.0132283
0.285691	Achnatherum sibiricum	0.351143
0.285691	Artemisia frigida	0.338336
0.285691	Cleistogenes squarrosa	0.195535
0.285691	Medicago ruthenica	0.28549
-0.0512357	Lindera aggregata	-0.080399
-0.0512357	Vaccinium bracteatum	-0.129011
-0.0512357	Albizia julibrissin	-0.144481
-0.0512357	Dalbergia hupeana	-0.0109954
-0.0512357	Quercus fabri	0.0770043
-0.0512357	Loropetalum chinense	0.0986437
0.0668215	Carpinus turczaninowii	-0.161151
0.0668215	Carpinus turczaninowii	-0.0362122
0.0668215	Carpinus turczaninowii	-0.0757207
0.0668215	Carpinus turczaninowii	-0.0809219
0.0668215	Carpinus turczaninowii	-0.00436481
0.0668215	Celastrus orbiculatus	0.164353
0.0668215	Celastrus orbiculatus	0.178977
0.0668215	Celastrus orbiculatus	0.235528
0.0668215	Celastrus orbiculatus	0.176091
0.0668215	Celastrus orbiculatus	0.1959
0.0668215	Deutzia grandiflora	-0.244125
0.0668215	Deutzia grandiflora	-0.0809219
0.0668215	Deutzia grandiflora	-0.0555173
0.0668215	Euonymus alatus	0.0569049
0.0668215	Euonymus alatus	0.0253059
0.0668215	Lespedeza bicolor	-0.0409586
0.0668215	Lespedeza bicolor	0.071882
0.0668215	Lespedeza bicolor	-0.00436481
0.0668215	Lespedeza bicolor	0.103804
0.0668215	Lonicera maackii	0.113943
0.0668215	Pinus tabulaeformis	-0.0861861
0.0668215	Pinus tabulaeformis	-0.154902
0.0668215	Pinus tabulaeformis	-0.0861861
0.0668215	Pinus tabulaeformis	-0.161151
0.0668215	Prunus padus	0.09691
0.0668215	Rhamnus globosa	-0.0705811
0.0668215	Robinia pseudoacacia	0.11059
0.0668215	Robinia pseudoacacia	0.178977
0.0668215	Robinia pseudoacacia	0.136721
0.0668215	Robinia pseudoacacia	0.181844
0.0668215	Robinia pseudoacacia	0.190332
0.0668215	Rubus crataegifolius	0.10721
0.0668215	Rubus crataegifolius	0.167317
0.0668215	Rubus crataegifolius	0.178977
0.0668215	Rubus crataegifolius	0.209515
0.0668215	Rubus crataegifolius	0.09691
0.0668215	Spiraea trilobata	0.0128372
0.0668215	Spiraea trilobata	0.247973
0.0668215	Spiraea trilobata	0.00860017
0.0668215	Spiraea trilobata	0.278754
0.0668215	Spiraea trilobata	0.071882
-0.0365393	Symplocos paniculata	0.0358298
-0.0365393	Quercus fabri	0.00817418
-0.0365393	Rhus chinensis	-0.0366845
-0.0365393	Dalbergia hupeana	-0.0277972
-0.0365393	Rhododendron simsii	-0.192465
-0.0365393	Loropetalum chinense	0.00389117
0.298954	Artemisia frigida	0.287802
0.298954	Serratula centauroides	0.389166
0.298954	Leymus chinensis	0.20412
0.298954	Glycyrrhiza uralensis	0.396199
[truncated: 1,386 more rows]

## Sheet: Fig.4c
log_leafNP_sitemean	Species	log_leafNP
0.908087	Fagus sylvatica	1.01424
0.908087	Pinus nigra	0.767686
0.908087	Pinus nigra	0.767686
0.908087	Pinus sylvestris	0.851258
0.908087	Pinus sylvestris	0.851258
0.908087	Quercus faginea	0.918642
0.908087	Quercus faginea	0.918642
0.908087	Quercus ilex	0.956775
0.908087	Quercus ilex	0.956775
0.908087	Quercus robur	0.992995
0.908087	Quercus robur	0.992995
1.13417	Fraxinus excelsior	1.11059
1.13417	Acer platanoides	1.15685
1.13417	Acer pseudoplatanus	1.20575
1.13417	Alnus glutinosa	1.23274
1.13417	Calluna vulgaris	1.1827
1.13417	Castanea sativa	1.22063
1.13417	Corylus avellana	1.15473
1.13417	Crataegus monogyna	1.14922
1.13417	Empetrum nigrum	1.08991
1.13417	Fagus sylvatica	1.24428
1.13417	hippophae rhamnoides	1.31006
1.13417	Ilex aquifolium	1.09864
1.13417	Larix decidua	1.11727
1.13417	Picea sitchensis	1.03302
1.13417	Pinus sylvestris	0.933487
1.13417	Prunus spinosa	1.15351
1.13417	Quercus cerris	1.23325
1.13417	Quercus ilex	1.11727
1.13417	Quercus petraea	1.26031
1.13417	Quercus robur	1.22737
1.13417	Ribes uva-crispa	1.08743
1.13417	Rubus fruticosus	1.13609
1.13417	Salix caprea	1.1116
1.13417	Sambucus nigra	1.13609
1.13417	Sorbus aucuparia	1.13767
1.13417	Swida sanguinea	1.13988
1.13417	Taxus baccata	1.04727
1.13417	Vaccinium myrtillus	1.2413
1.13417	Vaccinium vitis-idaea	1.06371
1.08736	Fraxinus excelsior	1.22453
1.08736	Acer platanoides	1.15625
1.08736	Acer pseudoplatanus	1.20548
1.08736	Agrostis capillaris	1.0249
1.08736	Alnus glutinosa	1.233
1.08736	Anthoxanthum odoratum	1.13354
1.08736	Betula pendula	1.23528
1.08736	Calluna vulgaris	1.18355
1.08736	Carex flacca	1.1186
1.08736	Castanea sativa	1.22115
1.08736	Corylus avellana	1.15534
1.08736	Crataegus monogyna	1.14891
1.08736	Dactylis glomerata	0.93852
1.08736	Deschampsia flexuosa	0.938019
1.08736	Empetrum nigrum	1.13893
1.08736	Empetrum nigrum	1.13893
1.08736	Fagus sylvatica	1.24477
1.08736	Festuca ovina	1.11394
1.08736	Festuca rubra	0.864511
1.08736	hippophae rhamnoides	1.30963
1.08736	Holcus lanatus	0.914343
1.08736	Ilex aquifolium	1.16584
1.08736	Larix decidua	1.11661
1.08736	Lolium perenne	0.870989
1.08736	Lotus corniculatus	1.31744
1.08736	Picea sitchensis	1.09934
1.08736	Pinus sylvestris	0.997386
1.08736	Plantago lanceolata	0.969416
1.08736	Poa annua	0.932474
1.08736	Prunus spinosa	1.1532
1.08736	Quercus ilex	1.07846
1.08736	Quercus petraea	1.26079
1.08736	Ribes uva-crispa	1.08778
1.08736	Rubus fruticosus	1.13672
1.08736	Rumex acetosella	1.0103
1.08736	Rumex acetosella	1.0103
1.08736	Salix caprea	1.11126
1.08736	Sambucus nigra	1.13672
1.08736	Sorbus aucuparia	1.1383
1.08736	Swida sanguinea	1.14082
1.08736	Taxus baccata	1.10857
1.08736	Tilia cordata	1.03543
1.08736	Urtica dioica	0.921686
1.08736	Vaccinium myrtillus	1.2418
1.08736	Vaccinium vitis-idaea	1.14145
1.1422	Betula pendula	1.26348
1.1422	Betula pendula	1.16729
1.1422	Betula pendula	1.278
1.1422	Picea sitchensis	1.03283
1.1422	Picea sitchensis	1.03283
1.1422	Picea sitchensis	1.17039
1.1422	Pinus sylvestris	1.10577
1.1422	Pinus sylvestris	1.11075
1.1422	Pinus sylvestris	1.03523
1.1422	Pinus sylvestris	0.873032
1.1422	Pinus sylvestris	0.935401
1.1422	Pinus sylvestris	0.985224
1.1422	Prunus spinosa	1.30851
1.1422	Prunus spinosa	1.15422
1.1422	Prunus spinosa	1.04725
1.1422	Quercus cerris	1.2331
1.1422	Quercus cerris	1.2331
1.1422	Quercus ilex	1.11729
1.1422	Quercus ilex	1.11729
1.1422	Quercus ilex	1.02879
1.1422	Quercus petraea	1.35006
1.1422	Quercus petraea	1.23685
1.1422	Quercus petraea	1.13865
1.1422	Quercus petraea	1.29585
1.1422	Quercus robur	1.23968
1.1422	Quercus robur	1.21693
1.1422	Quercus rubra	1.171
1.1422	Ribes uva-crispa	1.20875
1.1422	Ribes uva-crispa	0.987468
1.1422	Robinia pseudoacacia	1.28336
1.1422	Rubus fruticosus	1.19737
1.1422	Rubus fruticosus	1.15305
1.1422	Rubus fruticosus	1.03419
1.1422	Salix caprea	1.13033
1.1422	Salix caprea	1.18718
1.1422	Salix caprea	1.11157
1.1422	Salix caprea	1.04139
1.1422	Sambucus nigra	1.32885
1.1422	Sambucus nigra	1.0115
1.1422	Sambucus nigra	1.21015
1.1422	Sambucus nigra	1.13544
1.1422	Sambucus nigra	1.05014
1.1422	Sorbus aucuparia	1.12829
1.1422	Sorbus aucuparia	1.09085
1.1422	Sorbus aucuparia	1.12094
1.1422	Sorbus aucuparia	1.22365
1.1422	Taxus baccata	1.17431
1.1422	Taxus baccata	0.975176
1.1422	Taxus baccata	1.25642
1.1422	Taxus baccata	1.11018
1.1422	Taxus baccata	1.16085
1.1422	Taxus baccata	1.05492
1.1422	Vaccinium myrtillus	1.23185
1.1422	Vaccinium myrtillus	1.25163
1.1422	Vaccinium vitis-idaea	1.31055
1.1422	Vaccinium vitis-idaea	1.0539
1.1422	Vaccinium vitis-idaea	1.211
1.1422	Vaccinium vitis-idaea	1.08109
1.1422	Castanea sativa	1.27192
1.1422	Castanea sativa	1.18505
1.1422	Castanea sativa	1.20553
1.1422	Crataegus monogyna	1.19808
1.1422	Crataegus monogyna	1.06972
1.1422	Crataegus monogyna	1.08975
1.1422	Crataegus monogyna	1.21969
1.1422	Empetrum nigrum	1.20148
1.1422	Empetrum nigrum	1.27957
1.1422	Empetrum nigrum	1.05894
1.1422	Empetrum nigrum	1.14054
1.1422	Fagus sylvatica	1.30616
1.1422	Fagus sylvatica	1.19544
1.1422	Fagus sylvatica	1.17445
1.1422	Fagus sylvatica	1.27528
1.1422	Fraxinus excelsior	1.41459
1.1422	Ilex aquifolium	1.22208
1.1422	Ilex aquifolium	1.08705
1.1422	Ilex aquifolium	1.19176
1.1422	Ilex aquifolium	1.08193
1.1422	Ilex aquifolium	1.09775
1.1422	Ilex aquifolium	1.10474
1.1422	Ilex aquifolium	1.1348
1.1422	Ilex aquifolium	1.1457
1.1422	Larix decidua	1.0524
1.1422	Larix decidua	1.17951
1.1422	Larix decidua	1.14334
1.1422	Acer platanoides	1.25715
1.1422	Acer platanoides	1.15596
1.1422	Acer platanoides	1.04972
1.1422	Acer pseudoplatanus	1.2142
1.1422	Acer pseudoplatanus	1.14356
1.1422	Acer pseudoplatanus	1.24519
1.1422	Acer pseudoplatanus	1.20941
1.1422	Alnus glutinosa	1.25627
1.1422	Alnus glutinosa	1.26123
1.1422	Alnus glutinosa	1.12779
1.1422	Alnus glutinosa	1.29334
1.1422	Arbutus unedo	1.0321
1.1422	Arbutus unedo	1.07981
1.1422	Arbutus unedo	1.07981
1.1422	Calluna vulgaris	1.10897
1.1422	Calluna vulgaris	1.14183
1.1422	Calluna vulgaris	1.29029
1.1422	Corylus avellana	1.17523
1.1422	Corylus avellana	1.1107
1.1422	Corylus avellana	1.15112
1.1422	Corylus avellana	1.0468
1.04812	Pinus ponderosa	1.05461
1.04812	Pinus ponderosa	1.16346
1.11041	Achillea millefolium	0.800717
1.11041	Achillea millefolium	0.746634
1.11041	Achillea millefolium	0.685742
1.11041	Pinus ponderosa	1.31869
1.11041	Pinus ponderosa	1.32715
1.11041	Pinus ponderosa	1.50853
1.11041	Pinus ponderosa	1.49776
1.11041	Pinus ponderosa	1.32899
1.11041	Pinus ponderosa	1.34811
1.11041	Poa pratensis	0.767898
1.11041	Poa pratensis	0.951338
1.11041	Poa pratensis	1.74617
1.11041	Poa pratensis	1.04297
1.11041	Populus tremuloides	1.2572
1.11041	Populus tremuloides	1.2572
1.11041	Populus tremuloides	1.34557
1.11041	Populus tremuloides	1.34557
1.06071	Pinus ponderosa	1.12189
1.06071	Pinus ponderosa	1.08243
1.06071	Pinus ponderosa	1.11494
1.06071	Pseudotsuga menziesii	0.873902
1.06071	Pseudotsuga menziesii	1.02036
1.06071	Pseudotsuga menziesii	0.920123
0.952909	Pinus ponderosa	0.998259
1.06943	Vaccinium vitis-idaea	0.995635
1.15331	Vaccinium calycinum	1.15537
1.15331	Cheirodendron trigynum	1.05115
1.15331	Ilex anomala	1.18631
1.15331	Metrosideros polymorpha	1.16749
1.15331	Metrosideros polymorpha	1.16137
1.15331	Myrsine lessertiana	1.19814
1.03588	Vaccinium calycinum	1.14073
1.03588	Cheirodendron trigynum	1.01128
1.03588	Ilex anomala	1.08981
1.03588	Metrosideros polymorpha	1.02454
1.03588	Metrosideros polymorpha	1.06245
1.03588	Myrsine lessertiana	0.886491
1.15054	Vaccinium calycinum	1.20346
1.15054	Cheirodendron trigynum	1.12151
1.15054	Ilex anomala	1.19796
1.15054	Metrosideros polymorpha	1.09589
1.15054	Myrsine lessertiana	1.13389
1.15752	Vaccinium calycinum	1.22654
1.15752	Vaccinium calycinum	1.19957
1.15752	Cheirodendron trigynum	1.16686
1.15752	Cheirodendron trigynum	1.04989
1.15752	Ilex anomala	1.22848
1.15752	Ilex anomala	1.21925
1.15752	Metrosideros polymorpha	1.14797
1.15752	Metrosideros polymorpha	1.09861
1.15752	Metrosideros polymorpha	1.11886
1.15752	Myrsine lessertiana	1.19749
1.15752	Myrsine lessertiana	1.07918
1.21304	Metrosideros polymorpha	1.23553
1.21304	Metrosideros polymorpha	1.16137
1.34415	Ilex anomala	1.49136
1.34415	Metrosideros polymorpha	1.46982
1.34415	Metrosideros polymorpha	1.58546
1.34415	Metrosideros polymorpha	1.29003
1.34415	Metrosideros polymorpha	1.2003
1.31867	Dodonaea viscosa	1
1.31867	Metrosideros polymorpha	1.86332
1.31867	Metrosideros polymorpha	1.33244
1.31867	Myrsine lessertiana	1.38021
1.05997	Vaccinium calycinum	1.1734
1.05997	Cheirodendron trigynum	0.978203
1.05997	Ilex anomala	1.11304
1.05997	Metrosideros polymorpha	1.02078
1.05997	Metrosideros polymorpha	1.00383
1.05997	Myrsine lessertiana	1.07058
1.34707	Cheirodendron trigynum	1.1213
1.34707	Ilex anomala	1.49136
1.34707	Metrosideros polymorpha	1.46982
1.34707	Metrosideros polymorpha	1.33244
1.34707	Metrosideros polymorpha	1.86332
1.34707	Metrosideros polymorpha	1.58546
1.34707	Metrosideros polymorpha	1.29003
1.34707	Metrosideros polymorpha	1.20022
1.34707	Myrsine lessertiana	1.38021
1.30055	Casuarina equisetifolia	1.61251
1.30055	Casuarina equisetifolia	1.65201
1.30055	Casuarina equisetifolia	1.52918
1.30055	Acacia koa	1.6242
1.30055	Acacia koa	1.34334
1.30055	Acacia koa	1.16273
1.30055	Cheirodendron trigynum	1.17002
1.30055	Cheirodendron trigynum	1.21586
1.30055	Cheirodendron trigynum	1.28599
1.30055	Grevillea robusta	1.44765
1.30055	Grevillea robusta	1.58605
1.30055	Grevillea robusta	1.55516
1.30055	Lantana camara	0.970137
1.30055	Lantana camara	1.04927
1.30055	Lantana camara	0.996421
1.30055	Leucaena leucocephala	1.6895
1.30055	Leucaena leucocephala	1.59701
1.30055	Leucaena leucocephala	1.41495
1.30055	Mangifera indica	1.19382
1.30055	Metrosideros polymorpha	1.26531
1.30055	Metrosideros polymorpha	0.98282
1.30055	Metrosideros polymorpha	0.964886
1.30055	Ilex anomala	1.39403
1.30055	Ilex anomala	1.21334
1.30055	Ilex anomala	1.24952
1.30055	Myrsine lessertiana	1.28312
1.30055	Myrsine lessertiana	1.17117
1.30055	Myrsine lessertiana	1.24826
1.30055	Psidium guajava	1.28756
1.30055	Psidium guajava	1.27177
1.30055	Psidium guajava	1.09532
1.30055	Vaccinium calycinum	1.47852
1.30055	Vaccinium calycinum	1.39324
1.30055	Vaccinium calycinum	1.49354
1.32454	Casuarina equisetifolia	1.58894
1.32454	Acacia koa	1.37206
1.32454	Cheirodendron trigynum	1.2267
1.32454	Grevillea robusta	1.53394
1.32454	Leucaena leucocephala	1.56427
1.32454	Mangifera indica	1.20848
1.32454	Metrosideros polymorpha	1.07123
1.32454	Ilex anomala	1.28945
1.32454	Myrsine lessertiana	1.23125
1.32454	Psidium guajava	1.21586
1.32454	Vaccinium calycinum	1.45954
1.49518	Eschweilera coriacea	1.55352
1.49518	Eschweilera coriacea	1.56301
1.49518	Eschweilera coriacea	1.613
1.49518	Eschweilera coriacea	1.49248
1.49518	Eschweilera coriacea	1.50813
1.49518	Eschweilera coriacea	1.52179
1.49518	Eschweilera coriacea	1.50853
1.49518	Inga sp	1.50051
1.49518	Inga sp	1.52556
1.49518	Inga sp	1.57944
1.49518	Lecythis idatimon	1.51759
1.49518	Lecythis idatimon	1.58715
1.49518	Micropholis guyanensis	1.59207
1.49518	Rinorea guianensis	1.41929
1.5279	Rinorea guianensis	1.42035
1.5279	Eschweilera coriacea	1.49219
1.5279	Eschweilera coriacea	1.5045
1.5279	Eschweilera coriacea	1.51835
1.5279	Eschweilera coriacea	1.51087
1.5279	Eschweilera coriacea	1.61297
1.5279	Eschweilera coriacea	1.55287
1.5279	Eschweilera coriacea	1.56699
1.5279	Inga sp	1.58081
1.5279	Inga sp	1.49931
1.5279	Inga sp	1.52415
1.5279	Lecythis idatimon	1.51434
1.5279	Lecythis idatimon	1.58936
1.5279	Micropholis guyanensis	1.59021
1.37784	Pouteria sp	1.22272
1.37784	Pouteria sp	1.09167
1.46196	Eschweilera coriacea	1.48487
1.46196	Eschweilera coriacea	1.46553
1.46196	Eschweilera coriacea	1.44498
1.46196	Eschweilera coriacea	1.47625
1.46196	Helicostylis pedunculata	1.43152
1.46196	Lecythis idatimon	1.42357
1.4515	Eschweilera coriacea	1.48581
1.4515	Eschweilera coriacea	1.46472
1.4515	Eschweilera coriacea	1.44611
1.4515	Eschweilera coriacea	1.47543
1.4515	Helicostylis pedunculata	1.43251
1.4515	Lecythis idatimon	1.42469
1.4877	Rinorea guianensis	1.55285
1.4877	Tetragastris panamensis	1.45788
1.4877	Tetragastris panamensis	1.4114
1.4877	Tetragastris panamensis	1.50808
1.4877	Eschweilera coriacea	1.55918
1.4877	Eschweilera coriacea	1.49427
1.4877	Eschweilera sp	1.52559
1.60251	Rinorea guianensis	1.5476
1.60251	Rinorea guianensis	1.48788
1.60251	Sloanea sp	1.51378
1.60251	Eschweilera sp	1.52342
1.60251	Eschweilera sp	1.42787
1.60251	Eschweilera sp	1.70149
1.60251	Eschweilera sp	1.62569
1.60251	Eschweilera sp	1.41268
1.60251	Eschweilera sp	1.48461
1.60251	Eschweilera sp	1.41381
1.60251	Lecythis idatimon	1.69464
1.60251	Lecythis idatimon	1.50471
1.60251	Lecythis idatimon	1.84733
1.60251	Lecythis idatimon	1.70839
1.60251	Licania heteromorpha	1.88006
1.53741	Eschweilera coriacea	1.55775
1.53741	Eschweilera coriacea	1.4915
1.53741	Eschweilera sp	1.42749
1.53741	Eschweilera sp	1.41111
1.53741	Eschweilera sp	1.41347
1.53741	Eschweilera sp	1.48756
1.53741	Eschweilera sp	1.52621
1.53741	Eschweilera sp	1.5284
1.53741	Eschweilera sp	1.62542
1.53741	Eschweilera sp	1.70209
1.53741	Lecythis idatimon	1.50569
1.53741	Lecythis idatimon	1.69487
1.53741	Lecythis idatimon	1.70492
1.53741	Lecythis idatimon	1.84305
1.53741	Licania heteromorpha	1.88058
1.53741	Rinorea guianensis	1.54382
1.53741	Rinorea guianensis	1.49094
1.53741	Rinorea guianensis	1.5523
1.53741	Sloanea sp	1.51148
1.53741	Tetragastris panamensis	1.4143
1.53741	Tetragastris panamensis	1.45652
1.53741	Tetragastris panamensis	1.50691
1.56382	Minquartia guianensis	1.54258
1.56382	Minquartia guianensis	1.50325
1.56382	Minquartia guianensis	1.47494
1.56382	Minquartia guianensis	1.48954
1.51656	Protium sp	1.41546
1.51656	Protium sp	1.46878
1.51656	Protium sp	1.46878
1.51656	Protium sp	1.3907
1.51656	Minquartia guianensis	1.50397
1.51656	Minquartia guianensis	1.47491
1.51656	Minquartia guianensis	1.54004
1.51656	Minquartia guianensis	1.49295
1.51774	Chrysophyllum sanguinolentum	1.56661
1.51774	Chrysophyllum sanguinolentum	1.43563
1.51774	Chrysophyllum sanguinolentum	1.50622
1.51774	Chrysophyllum sanguinolentum	1.22724
1.51774	Eschweilera coriacea	1.5317
1.51774	Eschweilera coriacea	1.39321
1.51774	Eschweilera coriacea	1.49496
1.51774	Eschweilera coriacea	1.42711
1.51774	Eschweilera coriacea	1.56467
1.51774	Eschweilera coriacea	1.58556
1.51774	Eschweilera coriacea	1.37702
1.51774	Eschweilera coriacea	1.47197
1.51774	Helicostylis pedunculata	1.47272
1.51774	Helicostylis pedunculata	1.45936
1.51774	Helicostylis pedunculata	1.23881
1.51774	Lecythis idatimon	1.64423
1.51774	Lecythis idatimon	1.48509
1.51774	Lecythis idatimon	1.50302
1.51774	Lecythis idatimon	1.58141
1.48166	Sloanea sp	1.45484
1.48166	Sloanea sp	1.41887
1.48166	Sloanea sp	1.36274
1.48166	Sloanea sp	1.53727
1.48166	Eschweilera sp	1.85947
1.48166	Eschweilera sp	1.66658
1.48166	Eschweilera sp	1.71391
1.48166	Eschweilera sp	1.6969
1.48166	Eschweilera sp	1.63929
1.48166	Eschweilera sp	1.52843
1.48166	Eschweilera sp	1.36442
1.48166	Eschweilera sp	1.46378
1.48166	Eschweilera sp	1.31143
1.48166	Eschweilera sp	1.32371
1.48166	Eschweilera sp	1.46045
1.48166	Eschweilera sp	1.25213
1.48166	Inga sp	1.68341
1.48166	Inga sp	1.60066
1.48181	Trichilia sp	1.3455
1.48181	Trichilia sp	1.24599
1.48181	Trichilia sp	1.33507
1.48181	Guatteria sp	1.52548
1.48181	Guatteria sp	1.65434
1.48181	Guatteria sp	1.54942
1.48181	Guatteria sp	1.63612
1.48181	Helicostylis pedunculata	1.53304
1.48181	Miconia sp	1.59379
1.48181	Ocotea sp	1.62261
1.47556	Guatteria sp	1.52724
1.47556	Guatteria sp	1.54814
1.47556	Guatteria sp	1.65089
1.47556	Guatteria sp	1.63769
1.47556	Helicostylis pedunculata	1.53288
1.47556	Miconia sp	1.59439
1.47556	Ocotea sp	1.62531
1.47556	Trichilia sp	1.24699
1.47556	Trichilia sp	1.34694
1.47556	Trichilia sp	1.33506
1.45378	Dialium guianense	1.39794
1.45378	Dialium guianense	1.5824
1.45378	Eschweilera coriacea	1.52061
1.45378	Jacaranda copaia	1.62428
1.45378	Minquartia guianensis	1.12775
1.45378	Minquartia guianensis	1.34124
1.45378	Minquartia guianensis	1.14176
1.3719	Pouteria sp	1.78402
1.3719	Pouteria sp	1.57713
1.3719	Protium sp	1.33537
1.3719	Protium sp	1.36412
1.3719	Protium sp	1.36314
1.3719	Protium sp	1.53029
1.3719	Protium sp	1.27748
1.3719	Protium sp	1.44224
1.3719	Protium sp	1.3058
1.3719	Protium sp	1.19437
1.3719	Protium sp	1.21613
1.3719	Protium sp	1.73614
1.3719	Protium sp	1.07099
1.3719	Virola sp	1.5048
1.3719	Virola sp	1.45549
1.3719	Virola sp	1.40979
1.3719	Eschweilera sp	1.2576
1.3719	Eschweilera sp	1.11934
1.3719	Eschweilera sp	1.10869
1.38516	Jacaranda copaia	1.61475
1.38516	Mangifera indica	1.36798
1.38516	Jacaranda copaia	1.61475
1.38516	Mangifera indica	1.17246
1.38516	Jacaranda copaia	1.37088
1.38516	Jacaranda copaia	1.37088
1.38516	Pinus taeda	1.17872
1.38516	Pinus taeda	1.17981
1.38516	Pinus taeda	1.17872
1.4652	Chrysophyllum sanguinolentum	1.33646
1.4652	Chrysophyllum sanguinolentum	1.26529
1.4652	Chrysophyllum sanguinolentum	1.48401
1.4652	Eschweilera sp	1.32736
1.4652	Inga sp	1.85089
1.4652	Jacaranda copaia	1.69732
1.4652	Jacaranda copaia	1.63225
1.4652	Licania heteromorpha	1.18696
1.4652	Licania heteromorpha	1.35044
1.4652	Licania heteromorpha	1.20683
1.4652	Micropholis guyanensis	1.28578
1.4652	Micropholis guyanensis	1.60692
1.4652	Micropholis guyanensis	1.66181
1.4652	Protium sp	1.27416
1.4652	Rinorea guianensis	1.8451
1.4652	Scleronema micranthum	1.40037
1.4652	Scleronema micranthum	1.30103
1.4652	Scleronema micranthum	1.49206
1.4652	Scleronema micranthum	1.62055
1.4652	Scleronema micranthum	1.54949
1.4652	Swartzia sp	1.95061
1.4652	Virola calophylla	1.42684
1.56987	Scleronema micranthum	1.46724
1.56987	Eschweilera coriacea	1.56153
1.56987	Eschweilera coriacea	1.53501
1.56987	Eschweilera coriacea	1.614
1.56987	Eschweilera coriacea	1.53842
1.56987	Eschweilera coriacea	1.52612
1.56987	Eschweilera coriacea	1.55284
1.56987	Eschweilera coriacea	1.49472
1.56987	Eschweilera coriacea	1.60789
1.56987	Micropholis guyanensis	1.66937
1.56987	Minquartia guianensis	1.50235
1.56413	Eschweilera bracteosa	1.5463
1.56413	Minquartia guianensis	1.55096
1.56413	Tetragastris panamensis	1.4257
1.56413	Tetragastris panamensis	1.44012
1.56413	Tetragastris panamensis	1.47056
1.56254	Tetragastris panamensis	1.42839
1.56254	Tetragastris panamensis	1.47264
1.56254	Tetragastris panamensis	1.44257
1.56254	Chrysophyllum sanguinolentum	1.68331
1.56254	Eschweilera bracteosa	1.54882
1.56254	Minquartia guianensis	1.55327
1.41252	Chrysophyllum sanguinolentum	1.44107
1.41252	Micrandra spruceana	1.3995
1.41252	Micrandra spruceana	1.37585
1.41252	Micrandra spruceana	1.57461
1.53729	Pouteria sp	1.46523
1.53729	Scleronema micranthum	1.59068
1.53729	Swartzia sp	1.69339
1.53729	Swartzia sp	1.56416
1.53729	Swartzia sp	1.61289
1.53729	Swartzia sp	1.56225
1.53729	Guatteria sp	1.33805
1.37301	Pourouma guianensis	1.36949
1.37301	Pourouma guianensis	1.33796
1.37301	Pourouma guianensis	1.39613
1.37301	Pourouma guianensis	1.39164
1.37301	Pourouma guianensis	1.34607
1.37301	Pourouma guianensis	1.34939
1.37301	Erisma uncinatum	1.44236
1.37301	Erisma uncinatum	1.44117
1.37301	Erisma uncinatum	1.4353
1.47901	Pourouma guianensis	1.46944
1.47901	Pourouma guianensis	1.41959
1.47901	Pourouma guianensis	1.39846
1.47901	Pourouma guianensis	1.38259
1.47901	Pouteria sp	1.55975
1.43661	Pseudolmedia laevis	1.33532
1.43661	Pseudolmedia laevis	1.38305
1.43661	Pseudolmedia macrophylla	1.45323
1.43661	Erisma uncinatum	1.45242
1.43661	Erisma uncinatum	1.46299
1.43661	Miconia sp	1.4392
1.4192	Pourouma guianensis	1.28752
1.4192	Pourouma guianensis	1.43014
1.4192	Pseudolmedia laevis	1.46849
1.4192	Pseudolmedia laevis	1.48334
1.4192	Pseudolmedia laevis	1.3147
1.4192	Pseudolmedia macrophylla	1.54434
1.4192	Pseudolmedia macrophylla	1.4578
1.4192	Pseudolmedia macrophylla	1.29184
1.4192	Erisma uncinatum	1.53252
1.4192	Erisma uncinatum	1.47368
1.4192	Erisma uncinatum	1.46931
1.4192	Erisma uncinatum	1.46614
1.4192	Erisma uncinatum	1.51556
1.4192	Erisma uncinatum	1.49938
1.33273	Miconia sp	1.36749
1.33273	Miconia sp	1.3256
1.33273	Miconia sp	1.34817
1.40816	Pourouma guianensis	1.35195
1.40816	Pourouma guianensis	1.34326
1.40816	Pourouma guianensis	1.33373
1.40816	Pourouma guianensis	1.32123
1.40816	Pourouma guianensis	1.28198
1.40816	Pourouma guianensis	1.29278
1.40816	Pseudolmedia macrophylla	1.43588
1.40816	Pseudolmedia macrophylla	1.45149
1.40816	Pseudolmedia macrophylla	1.38094
1.40816	Erisma uncinatum	1.51175
1.40816	Erisma uncinatum	1.50794
1.40816	Erisma uncinatum	1.50692
1.40816	Erisma uncinatum	1.50692
1.40816	Inga sp	1.49394
1.40816	Inga sp	1.5182
1.40816	Inga sp	1.45706
1.40763	Eschweilera coriacea	1.46894
1.40763	Eschweilera coriacea	1.40671
1.40763	Eschweilera sp	1.41597
1.40763	Eschweilera sp	1.36286
1.40763	Eschweilera sp	1.53148
1.40763	Eschweilera sp	1.45712
1.40763	Eschweilera sp	1.344
1.40763	Eschweilera sp	1.44747
1.40763	Eschweilera sp	1.62757
1.40763	Minquartia guianensis	1.4707
1.40763	Minquartia guianensis	1.78781
1.40763	Ocotea sp	1.42521
1.40763	Pouteria sp	1.39498
1.40763	Protium sp	1.32243
1.40763	Protium sp	1.47712
1.40763	Pseudolmedia laevis	1.49734
1.40763	Pseudolmedia laevis	1.4823
1.40763	Pseudolmedia laevis	1.64345
1.40763	Pseudolmedia laevis	1.43361
1.40763	Pseudolmedia laevis	1.42226
1.40763	Pseudolmedia laevis	1.46419
1.40763	Pseudolmedia laevis	1.32838
1.40763	Pseudolmedia laevis	1.44963
1.40763	Pseudolmedia laevis	1.50024
1.40763	Pseudolmedia laevis	1.35507
1.40763	Pseudolmedia laevis	1.52022
1.40763	Virola pavonis	1.36586
1.40763	Virola pavonis	1.34044
1.42295	Eschweilera coriacea	1.39428
1.42295	Eschweilera sp	1.34792
1.42295	Eschweilera sp	1.59428
1.42295	Iryanthera juruensis	1.31471
1.42295	Iryanthera juruensis	1.28825
1.42295	Scleronema micranthum	1.32736
1.35493	Pouteria sp	1.11468
1.35493	Protium sp	1.50147
1.35493	Licania heteromorpha	1.41257
1.35493	Ocotea sp	1.44892
1.35493	Ocotea sp	1.45146
1.35493	Ocotea sp	1.27006
1.35493	Ocotea sp	1.43986
1.35493	Aldina kunhardtiana	1.18061
1.39248	Pouteria sp	1.39952
1.39248	Pouteria sp	1.57874
1.39248	Pouteria sp	1.24956
1.39248	Pouteria sp	1.22009
1.39248	Protium sp	1.32731
1.39248	Protium sp	1.34467
1.39248	Protium sp	1.31424
1.39248	Protium sp	1.32288
1.39248	Virola sp	1.36685
1.39248	Virola sp	1.31098
1.39248	Virola sp	1.3526
1.39248	Chrysophyllum sanguinolentum	1.2947
1.39248	Eschweilera bracteosa	1.42489
1.39248	Eschweilera bracteosa	1.45636
1.39248	Minquartia guianensis	1.52188
1.39248	Ocotea sp	1.55297
1.39248	Aldina kunhardtiana	1.41916
1.38349	Aldina kunhardtiana	1.41631
1.38349	Chrysophyllum sanguinolentum	1.29292
1.38349	Eschweilera bracteosa	1.45849
1.38349	Eschweilera bracteosa	1.4239
1.38349	Minquartia guianensis	1.5193
1.38349	Ocotea sp	1.55654
1.38349	Pouteria sp	1.40175
1.38349	Pouteria sp	1.25285
1.38349	Pouteria sp	1.21801
1.38349	Pouteria sp	1.58161
1.38349	Protium sp	1.32797
1.38349	Protium sp	1.31994
1.38349	Protium sp	1.31218
1.38349	Protium sp	1.344
1.38349	Virola sp	1.34908
1.38349	Virola sp	1.31281
1.38349	Virola sp	1.3638
1.11855	Pouteria sp	1.01586
1.11855	Protium sp	1.10122
1.11855	Protium sp	1.23125
1.11855	Sloanea sp	1.06121
1.11855	Virola sp	0.947861
1.11855	Virola sp	1.24887
1.11855	Eschweilera bracteosa	1.34714
1.11855	Eschweilera bracteosa	1.35397
1.11855	Eschweilera bracteosa	1.35444
1.11855	Aldina kunhardtiana	1.07979
1.11855	Aldina kunhardtiana	1.09897
1.11855	Aldina kunhardtiana	1.09736
1.11855	Aldina kunhardtiana	1.04329
1.12162	Aldina kunhardtiana	1.0799
1.12162	Aldina kunhardtiana	1.04376
1.12162	Aldina kunhardtiana	1.09968
1.12162	Aldina kunhardtiana	1.0976
1.12162	Eschweilera bracteosa	1.34889
1.12162	Eschweilera bracteosa	1.35813
1.12162	Eschweilera bracteosa	1.35102
1.12162	Pouteria sp	1.0162
1.12162	Protium sp	1.09968
1.12162	Protium sp	1.23274
1.12162	Sloanea sp	1.06108
1.12162	Virola sp	0.945961
1.12162	Virola sp	1.24993
1.31701	Pouteria sp	1.60368
1.31701	Pouteria sp	1.38189
1.38456	Pouteria sp	1.5825
1.38456	Pouteria sp	1.52661
1.38456	Pouteria sp	1.52138
1.38456	Pseudolmedia laevis	1.41826
1.38456	Pseudolmedia laevis	1.33759
1.38456	Pseudolmedia laevis	1.31705
1.38456	Dialium guianense	1.47625
1.38456	Dialium guianense	1.40609
1.16136	Pseudolmedia laevis	1.0843
1.16136	Pseudolmedia laevis	1.25803
1.16136	Pseudolmedia laevis	1.13484
1.16136	Pseudolmedia laevis	1.23276
1.16136	Pseudolmedia laevis	1.19851
1.16136	Pseudolmedia laevis	1.11339
1.16136	Pseudolmedia laevis	1.27522
1.16136	Pseudolmedia laevis	1.18357
1.16136	Minquartia guianensis	0.945447
1.35083	Pourouma minor	1.3842
1.35083	Pourouma minor	1.31311
1.35083	Pourouma minor	1.42533
1.35083	Pourouma minor	1.39977
1.35083	Pourouma minor	1.33858
1.35083	Pourouma minor	1.34501
1.35083	Pourouma minor	1.34467
1.35083	Pourouma minor	1.31221
1.35083	Protium sp	1.3232
1.35083	Jacaranda copaia	1.42243
1.35083	Ocotea sp	1.30366
1.35294	Virola calophylla	1.34731
1.35294	Dialium guianense	1.4083
1.35294	Licania heteromorpha	1.46061
1.35294	Micropholis guyanensis	1.41059
1.35294	Minquartia guianensis	1.29667
1.35294	Minquartia guianensis	1.33365
1.35294	Minquartia guianensis	1.11614
1.19482	Pourouma minor	1.28625
1.19482	Pseudolmedia macrophylla	1.22317
1.19482	Pseudolmedia macrophylla	1.27708
1.19482	Pseudolmedia macrophylla	1.09386
1.19482	Pseudolmedia macrophylla	1.07293
1.19482	Pseudolmedia macrophylla	1.12237
1.19482	Virola calophylla	1.18495
1.32037	Pseudolmedia laevis	1.40004
1.32037	Pseudolmedia macrophylla	1.25714
1.32037	Pseudolmedia macrophylla	1.19936
1.32037	Pseudolmedia macrophylla	1.16452
1.32037	Tetragastris panamensis	1.23819
1.32037	Eschweilera coriacea	1.36173
1.32037	Eschweilera coriacea	1.3457
1.32037	Eschweilera coriacea	1.31598
1.2715	Pourouma minor	1.38651
1.2715	Pseudolmedia laevis	1.32225
1.2715	Pseudolmedia laevis	1.32137
1.2715	Pseudolmedia laevis	1.32522
1.2715	Pseudolmedia macrophylla	1.28339
1.2715	Pseudolmedia macrophylla	1.14161
1.2715	Swartzia sp	1.42682
1.2715	Iryanthera juruensis	1.27479
1.09161	Pouteria sp	1.04605
1.09161	Virola calophylla	1.17179
1.09161	Eschweilera coriacea	1.21298
1.09161	Guatteria sp	1.16168
1.09161	Iryanthera juruensis	1.20417
1.34094	Scleronema micranthum	1.08877
1.34094	Eschweilera coriacea	1.25321
0.940918	Achillea millefolium	1.04415
0.940918	Achillea millefolium	0.761928
0.940918	Achillea millefolium	0.866287
0.940918	Agrostis capillaris	1.2418
0.940918	Agrostis capillaris	0.838219
0.940918	Anthoxanthum odoratum	1.1176
0.940918	Calluna vulgaris	1.08099
0.940918	Carex arenaria	1.0569
0.940918	Carex flacca	1.15836
0.940918	Carex flacca	0.974972
0.940918	Carex flacca	0.879096
0.940918	Festuca rubra	0.79588
0.940918	Festuca rubra	1.15776
0.940918	Festuca rubra	0.816904
0.940918	Galium verum	0.826723
0.940918	Galium verum	0.914343
0.940918	Galium verum	1.07445
0.940918	Holcus lanatus	0.909556
0.940918	Holcus lanatus	0.791691
0.940918	Holcus lanatus	0.778151
0.940918	Hydrocotyle vulgaris	1.25018
0.940918	Hydrocotyle vulgaris	1.02898
0.940918	Lolium perenne	0.80956
0.940918	Lolium perenne	0.74351
0.940918	Lotus corniculatus	1.31471
0.940918	Lotus corniculatus	1.18127
0.940918	Lotus corniculatus	1.16732
0.940918	Plantago lanceolata	0.718502
0.940918	Plantago lanceolata	0.627366
0.940918	Plantago lanceolata	1.10992
0.940918	Poa pratensis	0.96895
0.940918	Poa pratensis	0.845718
0.940918	Poa pratensis	1.02284
0.940918	Potentilla anserina	1.01072
0.940918	Potentilla anserina	0.849419
0.940918	Potentilla anserina	0.804821
0.940918	Rumex acetosa	1.02816
0.940918	Trifolium pratense	1.18639
0.940918	Trifolium pratense	1.20222
0.940918	Trifolium pratense	1.40993
1.29529	Pseudolmedia laevis	1.35521
1.29529	Eschweilera coriacea	1.23553
1.33662	Virola calophylla	1.38016
1.33662	Eschweilera coriacea	1.25663
1.33662	Eschweilera coriacea	1.2415
1.33662	Micropholis guyanensis	1.48542
1.33662	Micropholis guyanensis	1.46353
1.33662	Micropholis guyanensis	1.44615
1.11851	Swartzia sp	1.28951
1.11851	Trichilia sp	1.1342
1.11851	Trichilia sp	1.13723
1.11851	Trichilia sp	1.08004
1.11851	Trichilia sp	1.13994
1.11851	Virola sp	1.14252
1.11851	Virola sp	1.20982
1.26253	Pouteria sp	0.907603
1.26253	Jacaranda copaia	1.11908
1.26253	Otoba glycycarpa	1.25093
1.26253	Otoba glycycarpa	1.61478
1.26253	Otoba glycycarpa	1.60705
1.26253	Otoba glycycarpa	1.45584
1.30083	Virola calophylla	1.39064
1.30083	Iryanthera juruensis	1.35868
1.37396	Virola pavonis	1.40615
1.37396	Virola pavonis	1.42419
1.37396	Virola pavonis	1.40499
1.37396	Virola pavonis	1.44083
1.37396	Otoba glycycarpa	1.28577
1.37396	Otoba glycycarpa	1.28236
1.37396	Otoba glycycarpa	1.2804
1.3457	Virola pavonis	1.53903
1.3457	Virola pavonis	1.29268
1.3457	Virola pavonis	1.3012
1.3457	Micrandra spruceana	1.35239
1.2604	Pourouma guianensis	1.3347
1.2604	Pseudolmedia laevis	1.34943
1.2604	Iryanthera juruensis	1.42231
1.2604	Micrandra spruceana	1.20453
1.08534	Quercus rubra	0.3623
1.08534	Picea abies	0.97902
1.08534	Acer rubrum	0.918918
1.08534	Acer saccharum	0.877245
1.08534	Picea abies	0.98972
1.08534	Quercus rubra	0.937452
1.08534	Acer rubrum	0.916161
1.08534	Acer saccharum	0.873209
1.08534	Picea abies	0.981786
1.08534	Quercus alba	1.06441
1.08534	Quercus alba	1.22724
1.08534	Quercus alba	1.27459
1.08534	Quercus alba	1.27434
1.08534	Quercus alba	1.22473
1.08534	Quercus rubra	1.02708
1.08534	Quercus rubra	1.01945
1.08534	Quercus rubra	1.08871
1.08534	Picea abies	0.8898
1.08534	Picea abies	0.903607
1.08534	Acer saccharum	0.892558
1.22146	Acer rubrum	1.35583
1.22146	Populus tremuloides	1.33846
1.23089	Pourouma minor	1.32282
1.03342	Acer rubrum	1.02243
1.03342	Acer saccharum	0.895423
1.03342	Fagus grandifolia	1.09167
1.03342	Populus tremuloides	1.03463
1.03342	Quercus alba	1.02036
1.03342	Quercus robur	0.954243
1.01186	Quercus alba	1.0202
1.01186	Quercus rubra	0.954243
1.01186	Fagus grandifolia	1.09177
1.01186	Acer rubrum	1.02228
1.01186	Acer saccharum	0.895265
1.21186	Protium sp	1.1895
1.21186	Pseudolmedia laevis	1.21922
1.21186	Pseudolmedia laevis	1.25032
1.21186	Pseudolmedia laevis	1.25255
1.21186	Pseudolmedia laevis	1.24438
1.21186	Trichilia sp	1.1792
1.21186	Trichilia sp	1.05418
1.21186	Trichilia sp	1.01235
1.21186	Eschweilera coriacea	1.41941
1.21186	Eschweilera coriacea	1.35836
1.21186	Eschweilera coriacea	1.33532
1.21186	Iryanthera juruensis	1.39638
1.17134	Sloanea sp	1.04866
1.17134	Swartzia sp	1.11064
1.17134	Dialium guianense	1.00556
1.17134	Dialium guianense	0.987785
1.17134	Dialium guianense	1.01337
1.17134	Eschweilera sp	1.29211
1.17134	Inga sp	1.34147
1.30738	Erisma uncinatum	1.38906
1.30738	Erisma uncinatum	1.3886
1.30738	Erisma uncinatum	1.37074
1.30738	Otoba glycycarpa	1.26511
1.4123	Pourouma minor	1.461
1.4123	Pouteria sp	1.40205
1.4123	Pouteria sp	1.46395
1.4123	Virola calophylla	1.43531
1.4123	Guatteria sp	1.51119
1.4123	Guatteria sp	1.49336
1.4123	Guatteria sp	1.5171
1.4123	Miconia sp	1.58118
1.4123	Miconia sp	1.61951
1.4123	Miconia sp	1.60091
1.4123	Otoba glycycarpa	1.22462
1.37403	Pourouma guianensis	1.37041
1.37403	Pseudolmedia laevis	1.41196
1.37403	Virola calophylla	1.32038
1.37403	Guatteria sp	1.41441
1.37403	Inga sp	1.37656
1.37403	Jacaranda copaia	1.43314
1.37403	Miconia sp	1.36546
1.37403	Otoba glycycarpa	1.41008
1.17514	Inga sp	1.26961
1.17514	Inga sp	1.08053
1.24173	Jacaranda copaia	1.32366
1.11316	Acer saccharum	1.16554
1.11316	Fagus grandifolia	1.21537
1.11316	Quercus alba	0.974051
1.11316	Quercus robur	1.13033
1.12493	Quercus alba	1.08471
1.12493	Quercus alba	1.14834
1.12493	Quercus alba	1.07918
1.12493	Quercus alba	1.20203
1.12493	Quercus alba	0.974099
1.12493	Quercus rubra	1.15534
1.12493	Quercus rubra	1.11394
1.12493	Quercus rubra	1.06383
1.12493	Quercus rubra	1.13033
1.12493	Quercus rubra	1.12592
1.12493	Quercus rubra	1.1241
1.12493	Fagus grandifolia	1.19728
1.12493	Fagus grandifolia	1.21528
1.12493	Fagus grandifolia	1.15886
1.12493	Acer saccharum	1.17898
1.12493	Acer saccharum	1.15451
1.12493	Acer saccharum	1.09288
1.12493	Acer saccharum	1.25258
1.12493	Acer saccharum	1.13157
1.12493	Acer saccharum	1.16543
1.12065	Quercus alba	0.974099
1.12065	Quercus rubra	1.13033
1.12065	Fagus grandifolia	1.21528
1.12065	Acer saccharum	1.16543
1.17522	Holcus lanatus	0.986324
1.17522	Rumex acetosella	1.1532
1.08254	Dialium guianense	1.15927
1.12819	Dialium guianense	1.15927
1.12819	Inga sp	1.40671
1.12819	Pouteria sp	1.17725
1.10429	Achillea millefolium	1.08707
1.10429	Achillea millefolium	1.10992
1.10429	Agrostis capillaris	1.24895
1.10429	Agrostis capillaris	1.30492
1.10429	Agrostis capillaris	1.15229
1.10429	Agrostis capillaris	1.16197
1.10429	Agrostis capillaris	1.1726
1.10429	Agrostis stolonifera	1.18808
1.10429	Anthoxanthum odoratum	1.26055
1.10429	Anthoxanthum odoratum	0.874482
1.10429	Anthoxanthum odoratum	1.29092
1.10429	Anthoxanthum odoratum	1.24105
1.10429	Anthoxanthum odoratum	1.02407
1.10429	Anthoxanthum odoratum	1.09412
1.10429	Carex flacca	1.02735
1.10429	Carex hirta	1.19618
1.10429	Dactylis glomerata	0.903633
1.10429	Dactylis glomerata	1.22634
1.10429	Dactylis glomerata	1.19229
1.10429	Dactylis glomerata	1.03941
1.10429	Dactylis glomerata	1.233
1.10429	Dactylis glomerata	1.11494
1.10429	Festuca rubra	1.21245
1.10429	Festuca rubra	1.23905
1.10429	Festuca rubra	1.38166
1.10429	Holcus lanatus	1.20656
1.10429	Holcus lanatus	0.898176
1.10429	Holcus lanatus	0.979548
1.10429	Holcus lanatus	1.24353
1.10429	Holcus lanatus	1.22789
1.10429	Holcus lanatus	1.077
1.10429	Lolium perenne	0.797268
1.10429	Lolium perenne	1.24846
1.10429	Lolium perenne	1.21827
1.10429	Lolium perenne	0.857332
1.10429	Lotus corniculatus	1.29358
1.10429	Lotus corniculatus	1.23426
1.10429	Lotus corniculatus	1.44373
1.10429	Molinia caerulea	1.22037
1.10429	Plantago lanceolata	1.09026
1.10429	Plantago lanceolata	0.795185
1.10429	Plantago lanceolata	0.857935
1.10429	Plantago lanceolata	1.02284
1.10429	Plantago lanceolata	1.1186
1.10429	Plantago lanceolata	1.22763
1.10429	Poa pratensis	1.0162
1.10429	Poa pratensis	1.15198
1.10429	Rumex acetosa	0.905796
1.10429	Rumex acetosa	1.07188
1.10429	Rumex acetosa	1.03222
1.10429	Rumex acetosa	0.905796
1.10429	Trifolium pratense	1.37291
1.10429	Trifolium pratense	1.33945
1.10429	Trifolium pratense	1.2284
1.10429	Trifolium pratense	1.26811
1.10429	Trifolium pratense	1.32346
1.10429	Trifolium pratense	1.2634
1.10429	Urtica dioica	0.909556
1.07594	Ligularia virgaurea	0.866287
1.28706	Gentiana straminea	1.09863
1.28706	Kobresia parva	1.30344
1.28706	Lamiophlomis rotata	1.19359
1.28706	Ligularia virgaurea	1.28037
1.28706	Polygonum viviparum	1.17108
1.28706	Potentilla anserina	1.43659
1.25052	Elymus nutans	1.26358
1.25052	Leymus secalinus	1.20989
1.25052	Stipa purpurea	1.48842
1.2935	Schima superba	1.33001
1.2935	Toxicodendron succedaneum	1.18213
1.26186	Spiraea alpina	1.22167
1.26186	Spiraea blumei	1.30038
1.26186	Potentilla fruticosa	1.21352
1.26186	Caragana jubata	1.33244
1.26186	Salix oritrepha	1.2413
0.965423	Artemisia capillaris	1.12581
0.965423	Artemisia capillaris	1.0835
0.965423	Artemisia capillaris	1.03862
0.965423	Artemisia mongolica	0.74351
0.965423	Artemisia mongolica	0.828015
0.965423	Artemisia mongolica	1.02612
0.965423	Artemisia mongolica	0.676694
0.965423	Artemisia mongolica	0.600973
0.965423	Artemisia mongolica	0.579784
0.965423	Artemisia sacrorum	1.01828
0.965423	Artemisia sacrorum	0.964731
0.965423	Artemisia sacrorum	1.01703
0.965423	Neopallasia pectinata	1.04415
1.14704	Ligularia virgaurea	1.0693
1.14704	Elymus nutans	1.24551
1.14704	Artemisia frigida	1.09587
1.14704	Galium verum	1.21352
1.09198	Rhus chinensis	1.13354
1.09198	Rhus chinensis	0.829947
1.38523	Ternstroemia gymnanthera	1.73496
1.38523	Ternstroemia gymnanthera	1.7814
1.11559	Rhododendron thymifolium	1.0976
1.11559	Caragana jubata	1.25744
1.11559	Salix oritrepha	1.16997
1.2478	Dicranopteris dichotoma	1.61982
1.2478	Lycopodium cernuum	1.14829
1.2478	Myrsine africana	1.30856
1.2478	Myrsine africana	1.21272
1.2478	Pinus armandii	1.22994
1.2478	Pinus armandii	1.21378
1.2478	Pinus yunnanensis	1.6917
1.19673	Artemisia frigida	1.34459
1.19673	Artemisia frigida	1.30535
1.19673	Artemisia sacrorum	1.39358
1.19673	Artemisia sacrorum	1.34124
1.19673	Artemisia sacrorum	1.23679
1.19673	Artemisia scoparia	0.931458
1.19673	Artemisia scoparia	1.01072
1.19673	Artemisia scoparia	1.25139
1.19673	Artemisia scoparia	1.2615
1.19673	Artemisia scoparia	0.974051
1.34175	Achnatherum splendens	0.849419
1.34175	Achnatherum splendens	1.10924
1.34175	Achnatherum splendens	1.13862
1.34175	Achnatherum splendens	0.943
1.34175	Achnatherum splendens	0.951823
1.34175	Achnatherum splendens	1.39023
1.34175	Achnatherum splendens	1.24797
1.34175	Achnatherum splendens	1.0141
1.34175	Achnatherum splendens	0.943
1.34175	Achnatherum splendens	1.96483
1.34175	Achnatherum splendens	1.22427
1.34175	Achnatherum splendens	1.47958
1.34175	Achnatherum splendens	1.32634
1.34175	Achnatherum splendens	1.22505
1.34175	Achnatherum splendens	1.10585
1.34175	Achnatherum splendens	1.32736
1.34175	Achnatherum splendens	1.27021
1.34175	Achnatherum splendens	1.4615
1.34175	Ammopiptanthus mongolicus	1.30685
1.34175	Artemisia ordosica	1.42537
1.34175	Leymus secalinus	1.32879
1.34175	Nitraria tangutorum	1.58771
1.34175	Scorzonera mongolica var. putjatae	1.3668
1.34175	Scorzonera mongolica var. putjatae	1.3668
1.34175	Suaeda corniculata	1.3251
1.28069	Albizia julibrissin	1.32879
1.28069	Aralia chinensis	1.33284
1.28069	Camellia sinensis	1.31911
1.28069	Camellia sinensis	1.26435
1.28069	Camellia sinensis	1.38093
1.28069	Camellia sinensis	1.35908
1.28069	Castanopsis carlesii	1.26951
1.28069	Castanopsis carlesii	1.47712
1.28069	Castanopsis fargesii	1.344
1.28069	Castanopsis fargesii	1.23401
1.28069	Castanopsis fargesii	1.3831
1.28069	Cunninghamia lanceolata	1.23855
1.28069	Cunninghamia lanceolata	1.18554
1.28069	Cunninghamia lanceolata	1.23477
1.28069	Dalbergia hupeana	1.52388
1.28069	Dalbergia hupeana	1.43664
1.28069	Lindera fragrans	1.25479
1.28069	Prunus padus	1.39672
1.28069	Rhus chinensis	1.22917
1.28069	Toxicodendron succedaneum	1.30557
1.28069	Toxicodendron succedaneum	1.07954
1.28069	Toxicodendron succedaneum	1.36661
1.28069	Toxicodendron succedaneum	1.38846
1.10139	Rhus chinensis	1.0983
1.10139	Corylus heterophylla	0.979548
1.10139	Myrsine africana	1.06296
1.10139	Lyonia ovalifolia	1.19838
1.10139	Quercus fabri	1.1529
1.26527	Pyracantha fortuneana	1.16107
1.01559	Pyracantha fortuneana	0.818226
1.17168	Vitex negundo	1.10687
1.17168	Indigofera pseudotinctoria Matsum.	1.26505
1.11677	Litsea pungens	1.0461
1.11677	Castanea sequinii	1.01662
1.11677	Lyonia ovalifolia	1.10857
1.11677	Quercus fabri	1.02979
1.18291	Rosa cymosa	1.19535
1.18291	Viburnum utile	1.08171
1.18291	Myrsine africana	1.22531
1.18291	Pyracantha fortuneana	1.19145
1.18291	Rosa multiflora	1.14051
1.13118	Cipadessa cinerascens	1.1959
1.13118	Rhus chinensis	1.08386
1.13118	Phyllanthus emblica	1.09377
1.19009	Pyracantha fortuneana	1.15655
1.19009	Zanthoxylum armatum	1.1878
1.19009	Quercus fabri	1.28421
1.18676	Quercus fabri	1.20629
1.18676	Myrsine africana	1.13033
1.18676	Rhus chinensis	1.19618
1.09018	Viburnum utile	0.958086
1.09018	Rosa cymosa	1.02243
1.09018	Pyracantha fortuneana	1.07115
1.35738	Albizia julibrissin	1.09968
1.35738	Dicranopteris dichotoma	1.19285
1.35738	Rhodomyrtus tomentosa	1.23502
1.02099	Corylus heterophylla	1.0306
1.02099	Lyonia ovalifolia	0.885361
1.02099	Pyracantha fortuneana	0.989005
1.02099	Quercus fabri	1.17551
1.02099	Rhododendron simsii	1.02449
1.42809	Cunninghamia lanceolata	1.57634
1.42809	Cyclobalanopsis glauca	1.75182
1.42809	Dicranopteris dichotoma	1.64953
1.42809	Dicranopteris dichotoma	1.37822
1.42809	Dicranopteris dichotoma	1.56914
1.42809	Dicranopteris dichotoma	1.53933
1.42809	Dicranopteris dichotoma	1.44529
1.42809	Dicranopteris dichotoma	1.46953
1.42809	Woodwardia japonica	1.70757
1.1613	Rosa cymosa	1.13704
1.1613	Coriaria nepalensis	1.24625
1.1613	Lindera fragrans	1.28262
1.1613	Pyracantha fortuneana	1.10278
1.18548	Rosa cymosa	1.15715
1.18548	Myrsine africana	1.23905
1.18548	Pyracantha fortuneana	1.15866
1.13625	Aralia chinensis	1.18865
1.13625	Aralia chinensis	1.24428
1.13625	Aralia chinensis	1.21801
1.13625	Carpinus turczaninowii	1.06108
1.13625	Carpinus turczaninowii	1.14176
1.13625	Carpinus turczaninowii	1.17406
1.13625	Celastrus orbiculatus	1.38238
1.13625	Celastrus orbiculatus	1.17898
1.13625	Corylus heterophylla	1.031
1.13625	Corylus heterophylla	1.13098
1.13625	Corylus heterophylla	1.27439
1.13625	Cotinus coggygria	1.21958
1.13625	Cotinus coggygria	1.02694
1.13625	Cotinus coggygria	1.42846
1.13625	Euonymus alatus	1.16197
1.13625	Euonymus alatus	1.19838
1.13625	Euonymus alatus	1.17609
1.13625	Forsythia suspensa	1.03503
1.13625	Grewia biloba	1.36324
1.13625	Grewia biloba	1.33183
1.13625	Lespedeza bicolor	1.2413
1.13625	Lespedeza bicolor	1.23553
1.13625	Lespedeza bicolor	1.31387
1.13625	Litsea pungens	0.962369
1.13625	Litsea pungens	1.03463
1.13625	Litsea pungens	0.884229
1.13625	Litsea pungens	1.03663
1.13625	Litsea pungens	1.03663
1.13625	Litsea pungens	1.32118
1.13625	Lonicera japonica	0.872156
1.13625	Lonicera japonica	0.68842
1.13625	Lonicera japonica	1.21378
1.13625	Pinus tabulaeformis	1.06521
1.13625	Pinus tabulaeformis	1.15503
1.13625	Pinus tabulaeformis	1.01326
1.13625	Quercus aliena	1.31239
1.13625	Quercus aliena	1.28081
1.13625	Quercus aliena	1.32552
1.13625	Quercus variabilis	1.24822
1.13625	Quercus variabilis	1.18041
1.13625	Quercus variabilis	1.06856
1.13625	Spiraea blumei	1.25091
1.13625	Spiraea blumei	1.28735
1.13625	Spiraea blumei	1.3032
1.13625	Ulmus japonica	0.806858
0.793045	Platycladus orientalis	0.531479
0.793045	Platycladus orientalis	0.97635
0.793045	Quercus aliena	1
0.793045	Quercus aliena	0.631444
0.793045	Quercus variabilis	0.568202
0.793045	Quercus variabilis	0.948902
0.793045	Quercus wutaishanica	0.670246
0.793045	Quercus wutaishanica	1.09377
0.793045	Rhododendron mariesii	0.579784
0.793045	Rhododendron mariesii	0.960471
1.18432	Sophora davidii	1.29951
1.18432	Rosa hugonis	1.02572
1.18432	Forsythia suspensa	1.14953
0.941892	Artemisia argyi	0.94939
1.13383	Cryptocarya chinensis	0.78533
1.13383	Cryptocarya chinensis	1.10415
1.13383	Cryptocarya chinensis	0.792392
1.13383	Dimocarpus longan	1.16376
1.13383	Dimocarpus longan	1.06183
1.13383	Leucaena leucocephala	1.41929
1.13383	Leucaena leucocephala	1.44576
1.13383	Leucaena leucocephala	1.43949
1.30938	Quercus fabri	1.35717
1.30938	Rhus chinensis	1.30428
1.30938	Loropetalum chinense	1.2398
1.33786	Castanopsis carlesii	1.39375
1.33786	Cryptocarya chinensis	1.50379
1.33786	Dimocarpus longan	1.29292
1.33786	Psychotria rubra	1.34713
1.33786	Pterospermum heterophyllum	1.29181
1.33786	Rhodomyrtus tomentosa	1.49332
1.33786	Ternstroemia gymnanthera	1.45163
1.22443	Rhodomyrtus tomentosa	1.27393
1.28995	Artemisia ordosica	1.29929
1.28995	Glycyrrhiza uralensis	1.13893
1.28995	Leymus secalinus	1.16256
0.930203	Casuarina equisetifolia	1.10449
0.930203	Cryptocarya chinensis	1.80229
0.930203	Dicranopteris dichotoma	1.10209
0.930203	Dodonaea viscosa	0.899273
0.930203	Phyllanthus emblica	0.997823
0.930203	Psychotria rubra	0.904174
0.930203	Pterospermum heterophyllum	0.761928
0.930203	Rhodomyrtus tomentosa	0.859739
0.930203	Schima superba	1.13194
0.930203	Vitex negundo	1.03019
1.19268	Rhus chinensis	1.19201
1.19268	Ziziphus jujuba var. spinosa	1.32715
1.19268	Coriaria nepalensis	1.27577
1.09079	Achnatherum splendens	1.28937
1.09079	Betula fruticosa	0.974051
1.09079	Glycyrrhiza uralensis	1.13893
1.09079	Glycyrrhiza uralensis	1.35449
1.09079	Glycyrrhiza uralensis	1.24895
1.09079	Limonium bicolor	1.07664
1.09079	Limonium bicolor	1.07664
1.09079	Nitraria sibirica	1.21906
1.09079	Nitraria sibirica	1.29798
1.09079	Pinus tabulaeformis	1.06221
1.09079	Pinus tabulaeformis	1.09026
1.09079	Platycladus orientalis	0.879669
1.09079	Polygonum sibiricum	1.23603
1.09079	Polygonum sibiricum	0.957607
1.09079	Polygonum sibiricum	1.10721
1.09079	Scorzonera mongolica var. putjatae	1.00475
1.09079	Suaeda corniculata	0.872156
1.09079	Suaeda corniculata	0.887054
1.09079	Suaeda corniculata	0.89487
1.09079	Suaeda corniculata	1.05843
1.09079	Suaeda corniculata	0.934498
1.09079	Suaeda glauca	1.086
1.09079	Suaeda salsa	0.872156
1.09079	Suaeda salsa	0.887054
1.09079	Suaeda salsa	0.89487
1.09079	Suaeda salsa	1.05843
1.09079	Suaeda salsa	0.934498
1.113	Deschampsia flexuosa	1.16137
1.113	Empetrum nigrum	1.05538
1.113	Vaccinium myrtillus	1.17609
1.11677	Deschampsia flexuosa	1.02816
1.11677	Empetrum nigrum	1.05192
1.11677	Vaccinium myrtillus	1.15045
1.02663	Prunus spinosa	1.07115
1.02663	Ribes uva-crispa	1.13767
1.23674	Rosa hugonis	1.11959
1.23674	Rhamnus davurica	1.29973
1.23674	Sophora davidii	1.39252
1.23674	Forsythia suspensa	1.17406
1.23674	Ziziphus jujuba var. spinosa	1.19783
1.2625	Dicranopteris dichotoma	1.17377
1.2625	Dicranopteris dichotoma	1.14333
1.2625	Rhodomyrtus tomentosa	1.38021
1.22197	Castanopsis sclerophylla	1
1.22197	Castanopsis sclerophylla	1.09307
1.22197	Cyclobalanopsis glauca	1.65963
1.22197	Cyclobalanopsis glauca	1.20844
1.22197	Dicranopteris dichotoma	1.24403
1.22197	Eurya japonica	1.25382
1.22197	Pinus massoniana	1.31848
1.22197	Pinus massoniana	1.16967
1.22197	Pinus massoniana	1.20656
1.22197	Pinus massoniana	1.32263
1.22197	Quercus fabri	1.12123
1.22197	Rhodomyrtus tomentosa	1.22298
1.22197	Rhodomyrtus tomentosa	1.15412
1.14571	Cunninghamia lanceolata	1.22608
1.14571	Cunninghamia lanceolata	1.36977
1.14571	Dicranopteris dichotoma	1.31702
1.14571	Dicranopteris dichotoma	1.12057
1.14571	Dicranopteris dichotoma	1.17406
1.14571	Dicranopteris dichotoma	1.16197
1.14571	Dicranopteris dichotoma	1.29425
1.14571	Dicranopteris dichotoma	1.10243
1.14571	Liquidambar formosana	1.2634
1.14571	Loropetalum chinense	0.96895
1.14571	Loropetalum chinense	0.892651
1.14571	Loropetalum chinense	1.17926
1.14571	Rhododendron simsii	0.897627
1.14571	Rhododendron simsii	0.914872
1.19327	Cotinus coggygria	1.09864
1.19327	Myrsine africana	1.13799
1.19327	Viburnum utile	1.10175
1.19327	Quercus variabilis	1.3955
1.18762	Chloris virgata	0.931458
1.18762	Salicornia europaea	0.815578
1.18762	Salicornia europaea	0.940018
1.18762	Scorzonera mongolica var. putjatae	1.20898
1.18762	Suaeda glauca	1.33846
1.18762	Suaeda glauca	1.44107
1.18762	Suaeda salsa	1.21748
1.18762	Suaeda salsa	1.14145
1.18762	Suaeda salsa	1.2465
1.18762	Ziziphus jujuba var. spinosa	1.31597
1.24362	Baeckea frutescens	1.15836
1.24362	Baeckea frutescens	1.27577
1.24362	Dicranopteris dichotoma	1.37931
1.24362	Dicranopteris dichotoma	1.3604
1.24362	Dicranopteris dichotoma	1.28466
1.24362	Dicranopteris dichotoma	1.44793
1.24362	Dicranopteris dichotoma	1.6052
1.24362	Lycopodium cernuum	1.0465
1.24362	Lycopodium cernuum	1.10415
1.24362	Lycopodium cernuum	1.29667
1.24362	Lycopodium cernuum	1.31911
1.24362	Melastoma candidum	1.20763
1.24362	Melastoma candidum	1.12808
1.24362	Melastoma candidum	1.23172
1.24362	Melastoma candidum	1.22891
1.24362	Pinus massoniana	1.2982
1.24362	Rhaphiolepis indica	1.13513
1.24362	Rhaphiolepis indica	1.13513
1.24362	Rhodomyrtus tomentosa	1.26055
1.24362	Rhodomyrtus tomentosa	1.35603
1.24362	Rhodomyrtus tomentosa	1.28691
1.24362	Rhodomyrtus tomentosa	1.29645
1.24362	Rhodomyrtus tomentosa	1.20466
1.28485	Quercus fabri	1.1329
1.28485	Quercus variabilis	1.37603
1.28485	Cotinus coggygria	1.31048
1.28485	Loropetalum chinense	1.28511
1.28485	Quercus serrata	1.31973
1.26832	Achnatherum splendens	1.19229
1.26832	Achnatherum splendens	1.87806
1.26832	Nitraria sibirica	1.11594
1.26832	Nitraria sibirica	1.3668
1.26832	Nitraria sibirica	1.2833
1.26832	Nitraria sibirica	1.4239
1.26832	Nitraria sibirica	1.56926
1.26832	Nitraria sibirica	1.16077
1.26832	Polygonum sibiricum	1.52362
1.26832	Potentilla anserina	1.33304
1.26832	Salicornia europaea	1.1038
1.26832	Salicornia europaea	1.0162
1.26832	Salicornia europaea	1.23249
1.26832	Salicornia europaea	1.34635
1.26832	Scorzonera mongolica var. putjatae	0.974512
1.26832	Scorzonera mongolica var. putjatae	0.825426
1.26832	Scorzonera mongolica var. putjatae	1.29754
1.26832	Scorzonera mongolica var. putjatae	1.23779
1.26832	Scorzonera mongolica var. putjatae	0.998259
1.26832	Scorzonera mongolica var. putjatae	1.29358
1.26832	Scorzonera mongolica var. putjatae	1.09377
1.26832	Scorzonera mongolica var. putjatae	1.39041
1.26832	Suaeda corniculata	1.27784
1.26832	Suaeda corniculata	1.99664
1.26832	Suaeda corniculata	0.943
1.26832	Suaeda corniculata	0.914872
1.26832	Suaeda corniculata	1.09061
1.26832	Suaeda corniculata	1.73949
1.26832	Suaeda corniculata	1.92793
1.26832	Suaeda glauca	1.23045
1.26832	Suaeda glauca	1.16406
1.26832	Suaeda glauca	1.32736
1.26832	Suaeda glauca	1.50338
1.1444	Ostryopsis davidiana	1.22376
1.1444	Periploca sepium	1.11594
1.1444	Platycladus orientalis	1.21458
1.1444	Quercus wutaishanica	1.54133
1.1444	Rhododendron micranthum	1.19948
1.1444	Ulmus pumila	1.0976
1.1444	Ziziphus jujuba var. spinosa	1.30384
1.1444	Ziziphus jujuba var. spinosa	1.12548
1.02735	Artemisia annua	0.696356
1.02735	Artemisia annua	0.79588
1.02735	Artemisia annua	0.780317
1.02735	Artemisia lavandulifolia	1.06633
1.02735	Artemisia lavandulifolia	1.01494
1.02735	Artemisia sacrorum	1.3092
1.02735	Artemisia sacrorum	1.32139
1.02735	Artemisia sacrorum	1.39985
1.02735	Artemisia scoparia	0.906874
1.02735	Artemisia scoparia	0.803457
1.02735	Artemisia scoparia	0.841359
1.10228	Artemisia annua	1.13545
1.10228	Artemisia annua	1.21405
1.10228	Artemisia argyi	1.09167
1.10228	Artemisia argyi	1.22011
1.10228	Artemisia capillaris	0.947924
1.10228	Artemisia scoparia	1.03902
1.10228	Artemisia scoparia	0.7348
1.10228	Artemisia scoparia	1.0693
1.4805	Dicranopteris dichotoma	1.66077
1.4805	Lycopodium cernuum	1.57403
1.36717	Cryptocarya chinensis	1.48001
1.36717	Cryptocarya chinensis	1.38739
1.36717	Cryptocarya chinensis	1.53186
1.36717	Dimocarpus longan	1.26741
1.36717	Dimocarpus longan	1.12678
1.36717	Psychotria rubra	1.33203
1.36717	Psychotria rubra	1.49136
1.36717	Schima superba	1.42488
1.36717	Schima superba	1.59594
1.36717	Schima superba	1.55751
1.4686	Cryptocarya chinensis	1.31681
1.4686	Cryptocarya chinensis	1.69784
1.4686	Pinus massoniana	1.27967
1.4686	Psychotria rubra	1.56205
1.4686	Schima superba	1.41497
1.4686	Schima superba	1.41414
1.21501	Cyclobalanopsis glauca	1.21431
1.21501	Dicranopteris dichotoma	1.28353
1.21501	Woodwardia japonica	1.01536
1.4046	Schima superba	1.31112
1.08675	Dicranopteris dichotoma	1.28668
1.08675	Dicranopteris dichotoma	1.3294
1.08675	Loropetalum chinense	0.663701
1.08675	Loropetalum chinense	0.900367
1.08675	Lycopodium cernuum	1.05423
1.03951	Nitraria sibirica	1.25624
1.03951	Phragmites communis	1.18127
1.03951	Phragmites communis	1.21139
1.03951	Phragmites communis	1.37785
1.03951	Polygonum sibiricum	1.01828
1.03951	Polygonum sibiricum	1.10449
1.03951	Suaeda corniculata	0.744293
1.03951	Suaeda corniculata	0.782473
1.03951	Suaeda salsa	0.744293
1.03951	Suaeda salsa	0.782473
1.26488	Cunninghamia lanceolata	1.16909
1.26488	Schima superba	1.3941
1.21902	Stipa krylovii	1.15866
1.37756	Ulmus macrocarpa	1.38775
1.37756	Ulmus macrocarpa	1.30233
1.37756	Ulmus macrocarpa	1.20629
1.37756	Ulmus macrocarpa	1.3668
1.37756	Ulmus macrocarpa	1.34084
1.37756	Caragana rosea	1.64836
1.37756	Caragana rosea	1.45984
1.37756	Caragana rosea	1.52582
1.37756	Caragana rosea	1.5358
1.37756	Caragana rosea	1.49094
1.37756	Caragana rosea	1.60065
1.37756	Caragana rosea	1.53807
1.37756	Caragana rosea	1.49164
1.37756	Caragana rosea	1.57738
1.37756	Caragana rosea	1.5339
1.37756	Caragana rosea	1.56738
1.37756	Caragana rosea	1.56926
1.37756	Caragana rosea	1.53415
1.37756	Caragana rosea	1.58456
1.37756	Caragana rosea	1.57692
1.37756	Leptopus chinensis	1.36455
1.37756	Leptopus chinensis	1.3865
1.37756	Leptopus chinensis	1.32675
1.37756	Leptopus chinensis	1.36361
1.37756	Leptopus chinensis	1.41313
1.18894	Dicranopteris dichotoma	1.25527
1.18894	Dicranopteris dichotoma	1.22376
1.18894	Dicranopteris dichotoma	1.21139
1.18894	Dicranopteris dichotoma	1.22194
1.18894	Dicranopteris dichotoma	1.36791
1.18894	Dicranopteris dichotoma	1.30578
1.18894	Dicranopteris dichotoma	1.21431
1.18894	Dicranopteris dichotoma	1.29667
1.18894	Eurya japonica	1.2737
1.18894	Eurya japonica	1.04999
1.18894	Eurya japonica	1.04999
1.18894	Eurya japonica	1.28035
1.18894	Eurya japonica	1.22194
1.18894	Eurya japonica	1.2307
1.18894	Eurya japonica	1.17289
1.18894	Gardenia jasminoides	1.20925
1.18894	Gardenia jasminoides	1.24005
1.18894	Gardenia jasminoides	1.12872
1.18894	Loropetalum chinense	1.19145
1.18894	Loropetalum chinense	1.14019
1.18894	Loropetalum chinense	1.20493
1.18894	Loropetalum chinense	1.17782
1.18894	Loropetalum chinense	1.02776
1.18894	Lycopodium cernuum	0.719331
1.18894	Pinus massoniana	1.14706
1.18894	Quercus fabri	1.18184
1.18894	Quercus fabri	1.18639
1.18894	Quercus fabri	1.39182
1.18894	Rhododendron simsii	1.1186
1.18894	Rhododendron simsii	1.13862
1.18894	Rhododendron simsii	1.26316
1.18894	Rhododendron simsii	1.21958
1.18894	Vaccinium bracteatum	1.18298
1.18894	Vaccinium bracteatum	1.18298
1.18894	Woodwardia japonica	1.12057
1.18894	Woodwardia japonica	1.20925
1.18894	Woodwardia japonica	1.19451
1.18894	Woodwardia japonica	1.09795
1.18894	Woodwardia japonica	1.29754
1.18894	Woodwardia japonica	1.20978
1.03917	Artemisia frigida	0.862728
1.03917	Artemisia frigida	1.01828
1.03917	Caragana microphylla	1.17202
1.03917	Koeleria cristata	1.0983
1.03917	Medicago ruthenica	1.04805
1.03917	Reaumuria songarica	1.16879
1.03917	Stipa grandis	1.15045
1.15027	Chloris virgata	0.454845
1.15027	Limonium bicolor	0.912222
1.15027	Phragmites communis	1.08243
1.15027	Polygonum sibiricum	1.33203
1.15027	Suaeda salsa	1.25648
1.15027	Suaeda salsa	0.975432
1.14259	Phragmites communis	1.32634
1.14259	Pinus tabulaeformis	1.2284
1.14259	Robinia pseudoacacia	1.24378
1.14259	Suaeda salsa	0.983175
1.14259	Tamarix chinensis	1.6149
1.25178	Artemisia frigida	1.05826
1.25178	Caragana microphylla	1.33134
1.25178	Caragana stenophylla	1.33093
1.23255	Acanthopanax senticosus	0.958086
1.23255	Carpinus turczaninowii	1.32879
1.23255	Celastrus orbiculatus	1.06744
1.23255	Corylus heterophylla	1.24353
1.23255	hippophae rhamnoides	0.973128
1.23255	Juglans mandshurica	1.33143
1.23255	Leptopus chinensis	1.3822
1.23255	Lespedeza bicolor	1.72583
1.23255	Lespedeza davurica	1.35025
1.23255	Lonicera chrysantha	1.18184
1.23255	Malus baccata	0.769377
1.23255	Myripnois dioica	1.39005
1.23255	Phellodendron amurense	1.15198
1.23255	Populus davidiana	1.12254
1.23255	Prunus armeniaca	1.37107
1.23255	Quercus mongolica	1.42862
1.23255	Rhamnus parvifolia	1.21958
1.23255	Rhododendron micranthum	1.30103
1.23255	Ribes mandshuricum	1.20898
1.23255	Rubus crataegifolius	1.28623
1.23255	Salix caprea	1.20412
1.23255	Sambucus williamsii	1.04179
1.23255	Schisandra chinensis	1.09412
1.23255	Spiraea pubescens	1.40295
1.23255	Spiraea trilobata	1.33203
1.23255	Tilia amurensis	0.991226
1.23255	Tilia mandshurica	1.29003
1.23255	Viburnum mongolicum	1.15259
1.23255	Vitis amurensis	1.38489
1.18576	Acanthopanax senticosus	0.958086
1.18576	Artemisia sacrorum	1.28847
1.18576	Carpinus turczaninowii	1.32879
1.18576	Celastrus orbiculatus	1.06744
1.18576	Corylus heterophylla	1.24353
1.18576	hippophae rhamnoides	0.973128
1.18576	Juglans mandshurica	1.33143
1.18576	Leptopus chinensis	1.3822
1.18576	Lespedeza bicolor	1.72583
1.18576	Lespedeza davurica	1.35025
1.18576	Lonicera chrysantha	1.18184
1.18576	Malus baccata	0.769377
1.18576	Myripnois dioica	1.39005
1.18576	Phellodendron amurense	1.15198
1.18576	Populus davidiana	1.12254
1.18576	Prunus armeniaca	1.37107
1.18576	Quercus mongolica	1.42862
1.18576	Rhamnus parvifolia	1.21958
1.18576	Rhododendron micranthum	1.30103
1.18576	Ribes mandshuricum	1.20898
1.18576	Rubus crataegifolius	1.28623
1.18576	Salix caprea	1.20412
1.18576	Sambucus williamsii	1.04179
1.18576	Schisandra chinensis	1.09412
1.18576	Spiraea pubescens	1.40295
1.18576	Spiraea trilobata	1.33203
1.18576	Tilia amurensis	0.991226
1.18576	Tilia mandshurica	1.29003
1.18576	Ulmus pumila	0.710963
1.18576	Viburnum mongolicum	1.15259
1.18576	Vitis amurensis	1.38489
1.18576	Quercus wutaishanica	1.29115
1.25418	Rhus chinensis	1.17898
1.25418	Dalbergia hupeana	1.41464
1.25418	Quercus serrata	1.31345
1.25418	Quercus aliena	1.13672
1.22652	Castanea sequinii	1.02078
1.22652	Castanopsis sclerophylla	1.08707
1.22652	Castanopsis sclerophylla	1.39023
1.22652	Cyclobalanopsis glauca	1.1345
1.22652	Dicranopteris dichotoma	1.30103
1.22652	Dicranopteris dichotoma	1.31994
1.22652	Pinus massoniana	1.09899
1.22652	Pinus massoniana	1.14613
1.22652	Quercus acutissima	1.35411
1.22652	Quercus fabri	1.39305
1.22652	Rhododendron simsii	1.10346
1.22652	Schima superba	1.26576
1.22652	Vaccinium bracteatum	1.4079
1.22652	Vaccinium bracteatum	1.14829
1.15726	Betula fruticosa	1.14768
1.15726	Leymus secalinus	1.22096
1.1417	Prunus padus	1.19479
1.1417	Quercus aliena	1.14176
1.1417	Quercus acutissima	1.13577
1.1417	Rhus chinensis	0.98945
1.27235	Platycarya strobilacea	1.15594
1.27235	Rhododendron simsii	1.24871
1.27235	Dalbergia hupeana	1.40739
1.27235	Quercus serrata	1.27393
1.25666	Acer truncatum	1.19368
1.25666	Pinus tabulaeformis	1.22037
1.25666	Pinus tabulaeformis	1.28578
1.25666	Quercus acutissima	1.10585
1.25666	Quercus aliena	1.22194
1.25666	Quercus variabilis	1.22789
1.25666	Quercus variabilis	1.4929
1.25666	Quercus wutaishanica	1.38021
1.25666	Robinia pseudoacacia	1.17173
1.39739	Grewia biloba	1.46835
1.39739	Grewia biloba	1.52453
1.39739	Grewia biloba	1.50583
1.39739	Caragana rosea	1.61711
1.39739	Caragana rosea	1.40037
1.39739	Caragana rosea	1.54974
1.39739	Caragana rosea	1.60487
1.39739	Caragana rosea	1.41179
1.39739	Caragana rosea	1.33284
1.39739	Caragana rosea	1.57008
1.39739	Caragana rosea	1.43233
1.39739	Caragana rosea	1.58263
1.39739	Caragana rosea	1.59715
1.39739	Caragana rosea	1.56502
1.39739	Caragana rosea	1.52153
1.39739	Caragana rosea	1.53084
1.39739	Caragana rosea	1.39777
1.39739	Caragana rosea	1.54108
1.39739	Vitex negundo var.heterophylla	1.30428
1.39739	Vitex negundo var.heterophylla	1.31429
1.39739	Vitex negundo var.heterophylla	1.29994
1.39739	Vitex negundo var.heterophylla	1.32035
1.39739	Vitex negundo var.heterophylla	1.33203
1.39739	Myripnois dioica	1.27439
1.39739	Myripnois dioica	1.2188
1.39739	Myripnois dioica	1.19061
1.39739	Myripnois dioica	1.22917
1.39739	Myripnois dioica	1.18184
1.39739	Leptopus chinensis	1.3518
1.39739	Leptopus chinensis	1.41447
1.39739	Leptopus chinensis	1.3189
1.39739	Leptopus chinensis	1.40909
1.39739	Leptopus chinensis	1.38721
1.39739	Leptopus chinensis	1.31576
1.39739	Leptopus chinensis	1.24055
1.39739	Leptopus chinensis	1.31133
1.39739	Leptopus chinensis	1.26411
1.39739	Leptopus chinensis	1.40346
1.39739	Leptopus chinensis	1.33445
1.39739	Leptopus chinensis	1.34064
1.39739	Leptopus chinensis	1.31471
1.39739	Leptopus chinensis	1.38364
1.39739	Leptopus chinensis	1.33345
1.39739	Spiraea trilobata	1.34733
1.39739	Spiraea trilobata	1.40054
1.39739	Spiraea trilobata	1.25551
1.39739	Spiraea trilobata	1.43981
1.39739	Spiraea trilobata	1.51215
1.20073	Acer mono	1.17319
1.20073	Artemisia annua	1.01452
1.20073	Caragana rosea	1.35295
1.20073	Cotinus coggygria	1.15806
1.20073	Euonymus alatus	1.42537
1.20073	Forsythia suspensa	1.24378
1.20073	Lonicera maackii	1.14644
1.20073	Pinus armandii	1.42078
1.20073	Pinus tabulaeformis	1.24895
1.20073	Platycladus orientalis	0.851258
1.20073	Quercus variabilis	1.24403
1.20073	Rhamnus globosa	1.36698
1.20073	Robinia pseudoacacia	1.22583
1.20073	Rosa xanthina	1.29048
1.20073	Vitex negundo	1.26647
1.20073	Ziziphus jujuba	1.25382
1.20073	Ziziphus jujuba var. spinosa	1.34439
1.10667	Grewia biloba	1.30428
1.10667	Platycladus orientalis	0.764176
1.10667	Rhamnus parvifolia	1.05461
1.10667	Vitex negundo var.heterophylla	1.25527
1.10667	Ziziphus jujuba var. spinosa	1.32675
1.41803	Cleyera japonica	1.33385
1.41803	Syzygium buxifolium	1.49568
1.41803	Rhaphiolepis indica	1.34869
1.41803	Litsea cubeba	1.38846
1.19154	Artemisia frigida	1.03663
1.19154	Artemisia frigida	1.09482
1.19154	Caragana microphylla	1.38934
1.19154	Caragana microphylla	1.43886
1.19154	Leymus chinensis	1.19173
1.19154	Leymus chinensis	1.03543
1.19154	Leymus chinensis	1.16732
1.19154	Leymus chinensis	1.20656
1.19154	Stipa krylovii	1.24699
1.19154	Stipa krylovii	1.10175
1.19154	Stipa krylovii	1.629
1.21375	Achnatherum splendens	1.21165
1.21375	Agropyron cristatum	1.33826
1.21375	Artemisia frigida	1.08636
1.21375	Betula platyphylla	1.14706
1.21375	Calamagrostis epigejos	1.18696
1.21375	Caragana microphylla	1.57136
1.21375	Cleistogenes squarrosa	1.31471
1.21375	Cotoneaster acutifolius	0.900913
1.21375	Glycyrrhiza uralensis	1.34084
1.21375	Koeleria cristata	1.28511
1.21375	Leymus chinensis	1.29885
1.21375	Lonicera chrysantha	0.821514
1.21375	Malus baccata	0.944976
1.21375	Medicago ruthenica	1.32613
1.21375	Ostryopsis davidiana	1.11126
1.21375	Populus davidiana	1.10585
1.21375	Potentilla bifurca	0.915927
1.21375	Prunus padus	1.1685
1.21375	Rhamnus ussuriensis	1.19005
1.21375	Rosa davurica	1.18667
1.21375	Salsola collina	1.13545
1.21375	Spiraea pubescens	0.941014
1.21375	Stellera chamaejasme	1.25479
1.21375	Stipa baicalensis	1.4615
1.21375	Stipa grandis	1.44138
1.21375	Stipa krylovii	1.25115
1.21375	Suaeda glauca	0.936011
1.21375	Ulmus macrocarpa	1.37822
1.21375	Ulmus pumila	1.21405
1.08704	Quercus aliena	1.1807
1.08704	Vitex negundo	1.04493
1.08704	Lindera glauca	1.0983
1.08704	Mallotus japonicus	1.07555
1.08704	Rhus chinensis	1.00217
1.15403	Glochidion puberum	1.1685
1.15403	Vitex negundo	0.906335
1.15403	Rhamnus globosa	1.2465
1.15403	Serissa japonica	1.20439
1.15403	Indigofera pseudotinctoria Matsum.	1.25935
1.00215	Betula platyphylla	1.02202
1.00215	Pinus sylvestris var. mongolica	1
1.00215	Potentilla fruticosa	0.937016
1.00215	Rhamnus ussuriensis	1.15473
1.00215	Salix siuzevii	1.2033
1.00215	Serratula centauroides	0.902003
1.13607	Loropetalum chinense	1.20249
1.04588	Betula platyphylla	1.02202
1.04588	Pinus sylvestris	1
1.04588	Potentilla fruticosa	0.937016
1.04588	Rhamnus ussuriensis	1.15473
1.04588	Salix siuzevii	1.2033
1.04588	Spiraea salicifolia	1.10003
1.32893	Caragana rosea	1.34733
1.32893	Caragana rosea	1.30406
1.32893	Caragana rosea	1.32552
1.32893	Caragana rosea	1.30406
1.32893	Caragana rosea	1.37676
1.32893	Caragana rosea	1.42991
1.32893	Caragana rosea	1.31197
1.32893	Caragana rosea	1.28194
1.32893	Caragana rosea	1.20439
1.32893	Caragana rosea	1.31806
1.32893	Caragana rosea	1.36568
1.32893	Caragana rosea	1.29645
1.32893	Caragana rosea	1.32552
1.32893	Caragana rosea	1.25935
1.32893	Caragana rosea	1.33746
1.32893	Vitex negundo var.heterophylla	1.2465
1.32893	Vitex negundo var.heterophylla	1.04961
1.32893	Vitex negundo var.heterophylla	1.25382
1.32893	Vitex negundo var.heterophylla	1.04376
1.32893	Vitex negundo var.heterophylla	1.24477
1.32893	Leptopus chinensis	1.29994
1.32893	Leptopus chinensis	1.38596
1.32893	Leptopus chinensis	1.29776
1.32893	Leptopus chinensis	1.32879
1.32893	Leptopus chinensis	1.33606
1.32893	Leptopus chinensis	1.35641
1.32893	Leptopus chinensis	1.27416
1.32893	Leptopus chinensis	1.35717
1.32893	Leptopus chinensis	1.29491
1.32893	Leptopus chinensis	1.37639
1.32893	Leptopus chinensis	1.33203
1.32893	Leptopus chinensis	1.29776
1.32893	Leptopus chinensis	1.26788
1.32893	Leptopus chinensis	1.35468
1.32893	Leptopus chinensis	1.35736
1.32893	Rubus crataegifolius	1.43233
1.32893	Rubus crataegifolius	1.55072
1.32893	Rubus crataegifolius	1.38561
1.32893	Rubus crataegifolius	1.3145
1.32893	Rubus crataegifolius	1.53237
1.32893	Rubus crataegifolius	1.38274
1.32893	Rubus crataegifolius	1.20952
1.32893	Rubus crataegifolius	1.41212
1.32893	Rubus crataegifolius	1.39094
1.32893	Rubus crataegifolius	1.46285
1.32893	Rubus crataegifolius	1.58058
1.32893	Rubus crataegifolius	1.40483
1.32893	Rubus crataegifolius	1.37033
1.32893	Rubus crataegifolius	1.35411
1.32893	Rubus crataegifolius	1.37749
1.08197	Kandelia candel	1.09795
1.35488	Stipa grandis	1.3483
1.35488	Leymus chinensis	1.45408
1.35488	Lespedeza davurica	1.39881
1.12791	Castanopsis carlesii	1.07188
1.12791	Castanopsis carlesii	1.07188
1.12791	Castanopsis fargesii	1.00389
1.12791	Castanopsis fargesii	0.995635
1.12791	Castanopsis sclerophylla	1.09899
1.12791	Castanopsis sclerophylla	1.06707
1.12791	Cunninghamia lanceolata	1.16791
1.12791	Cunninghamia lanceolata	1.16286
1.12791	Schima superba	1.04336
1.12791	Schima superba	1.05956
1.14434	Quercus serrata	1.25479
1.14434	Dalbergia hupeana	1.4627
1.14434	Rhus chinensis	0.716003
1.14434	Lindera aggregata	0.744293
1.14434	Loropetalum chinense	1.09377
1.28245	Loropetalum chinense	1.22246
1.28245	Camellia sinensis	1.20194
1.28245	Rhaphiolepis indica	1.37125
1.28245	Ilex chinensis	1.44855
1.28245	Vaccinium bracteatum	1.29973
1.28245	Cleyera japonica	1.26529
1.28245	Rhus chinensis	1.16791
1.19886	Rhaphiolepis indica	1.17406
1.19886	Loropetalum chinense	1.18498
1.19886	Cleyera japonica	1.18213
1.19886	Vaccinium bracteatum	1.30449
1.19886	Rhododendron simsii	1.2403
1.25331	Achnatherum splendens	1.29557
1.25331	Stipa krylovii	1.21272
1.25331	Caragana stenophylla	1.3442
1.19495	Cleyera japonica	1.19535
1.19495	Eurya japonica	1.22891
1.19495	Camellia sinensis	1.2824
1.19495	Loropetalum chinense	1.16465
1.32744	Dimocarpus longan	1.31047
1.32744	Dimocarpus longan	1.11394
1.32744	Dimocarpus longan	1.02119
1.30309	Serissa japonica	1.28713
1.30309	Dalbergia hupeana	1.37676
1.30309	Rhus chinensis	1.23121
1.30309	Lindera glauca	1.32305
1.3021	Cleyera japonica	1.3032
1.3021	Vaccinium bracteatum	1.36829
1.3021	Loropetalum chinense	1.32305
1.3021	Rhododendron simsii	1.26529
1.3021	Camellia sinensis	1.25066
1.17204	Vitex negundo	1.02572
1.17204	Loropetalum chinense	1.08458
1.17204	Camellia sinensis	1.18724
1.17204	Quercus fabri	1.23019
1.17204	Dalbergia hupeana	1.35946
1.08792	Aralia chinensis	0.972666
1.08792	Toxicodendron succedaneum	1.00432
1.08792	Dalbergia hupeana	1.30471
1.08792	Quercus aliena	1.13194
1.08792	Loropetalum chinense	0.95376
1.08792	Rhododendron simsii	1.21827
1.24497	Quercus fabri	1.20085
1.24497	Quercus serrata	1.19535
1.24497	Castanea sequinii	1.33163
1.24497	Rhododendron mariesii	1.22917
1.24497	Dalbergia hupeana	1.27531
1.18052	Serratula centauroides	0.969882
1.18052	Agropyron cristatum	1.29491
1.13954	Achnatherum sibiricum	1.08629
1.13954	Artemisia frigida	1.02245
1.13954	Cleistogenes squarrosa	1.08322
1.13954	Medicago ruthenica	1.31982
1.22591	Lindera aggregata	1.10517
1.22591	Vaccinium bracteatum	1.30771
1.22591	Albizia julibrissin	1.27761
1.22591	Dalbergia hupeana	1.35334
1.22591	Quercus fabri	1.20683
1.22591	Loropetalum chinense	1.07954
1.31918	Carpinus turczaninowii	1.49955
1.31918	Carpinus turczaninowii	1.37858
1.31918	Carpinus turczaninowii	1.42602
1.31918	Carpinus turczaninowii	1.44075
1.31918	Carpinus turczaninowii	1.45924
1.31918	Celastrus orbiculatus	1.25551
1.31918	Celastrus orbiculatus	1.25406
1.31918	Celastrus orbiculatus	1.20058
1.31918	Celastrus orbiculatus	1.26788
1.31918	Celastrus orbiculatus	1.27393
1.31918	Deutzia grandiflora	1.3995
1.31918	Deutzia grandiflora	1.31387
1.31918	Deutzia grandiflora	1.32736
1.31918	Euonymus alatus	1.33041
1.31918	Euonymus alatus	1.3638
1.31918	Lespedeza bicolor	1.47392
1.31918	Lespedeza bicolor	1.39358
1.31918	Lespedeza bicolor	1.47422
1.31918	Lespedeza bicolor	1.38328
1.31918	Lonicera maackii	1.23045
1.31918	Pinus tabulaeformis	1.13162
1.31918	Pinus tabulaeformis	1.2079
1.31918	Pinus tabulaeformis	1.18298
1.31918	Pinus tabulaeformis	1.29469
1.31918	Prunus padus	1.22531
1.31918	Rhamnus globosa	1.42472
1.31918	Robinia pseudoacacia	1.37658
1.31918	Robinia pseudoacacia	1.36642
1.31918	Robinia pseudoacacia	1.42797
1.31918	Robinia pseudoacacia	1.39445
1.31918	Robinia pseudoacacia	1.41179
1.31918	Rubus crataegifolius	1.22737
1.31918	Rubus crataegifolius	1.18865
1.31918	Rubus crataegifolius	1.19756
1.31918	Rubus crataegifolius	1.2833
1.31918	Rubus crataegifolius	1.42292
1.31918	Spiraea trilobata	1.33163
1.31918	Spiraea trilobata	1.17026
1.31918	Spiraea trilobata	1.40976
1.31918	Spiraea trilobata	1.15897
1.31918	Spiraea trilobata	1.39058
1.23792	Symplocos paniculata	1.1427
1.23792	Quercus fabri	1.29907
1.23792	Rhus chinensis	1.14737
1.23792	Dalbergia hupeana	1.35908
1.23792	Rhododendron simsii	1.25164
1.23792	Loropetalum chinense	1.19005
1.22778	Artemisia frigida	1.19312
1.22778	Serratula centauroides	1.1532
1.22778	Leymus chinensis	1.36059
1.22778	Glycyrrhiza uralensis	1.25042
[truncated: 1,386 more rows]

[truncated: 8 more sheets: Fig.4d, Fig.4e, Fig.4f, Fig.4g, Fig.4h, Fig.4i, Fig.S1, Fig.S2]
